# Supplementary material for: A Zn(II) Coordination Polymer for Fluorescent Turn-Off Selective Sensing of Heavy Metal Cation and Toxic Inorganic Anions
Source: Molecules. 2024 Jun 20;29(12):2943. doi: 10.3390/molecules29122943 (PMC11206703; doi:10.3390/molecules29122943)
Supplement: Supplementary file 1 [file molecules-29-02943-s001.zip]

Archive with 3 entries (3 files):
- 1-cif.cif
- checkcif.pdf
- molecules-3055888-Supplementary.pdf
