# Supplementary material for: A Zn(II) Coordination Polymer for Fluorescent Turn-Off Selective Sensing of Heavy Metal Cation and Toxic Inorganic Anions
Source: Molecules. 2024 Jun 20;29(12):2943. doi: 10.3390/molecules29122943 (PMC11206703; doi:10.3390/molecules29122943)
Supplement: Supplementary file 1 [file molecules-29-02943-s001.zip › 1-cif.cif]

data_1
_audit_creation_date               2023-10-25
_audit_creation_method
;
Olex2 1.3
(compiled 2020.11.12 svn.r5f609507 for OlexSys, GUI svn.r6272)
;
_shelxl_version_number             2013-2
_audit_contact_author_address      ?
_audit_contact_author_email        ?
_audit_contact_author_name         ''
_audit_contact_author_phone        ?
_publ_contact_author_id_orcid      ?
_publ_section_references
;
Dolomanov, O.V., Bourhis, L.J., Gildea, R.J, Howard, J.A.K. & Puschmann, H.
 (2009), J. Appl. Cryst. 42, 339-341.

Sheldrick, G.M. (2015). Acta Cryst. C71, 3-8.
;
_chemical_name_common              ?
_chemical_name_systematic
;
 ?
;
_chemical_formula_moiety           'C10 H8 N6 O6 S2 Zn'
_chemical_formula_sum              'C10 H8 N6 O6 S2 Zn'
_chemical_formula_weight           437.71
_chemical_melting_point            ?
loop_
  _atom_type_symbol
  _atom_type_description
  _atom_type_scat_dispersion_real
  _atom_type_scat_dispersion_imag
  _atom_type_scat_source
 'C' 'C' 0.0033 0.0016 'International Tables Vol C Tables 4.2.6.8 and 6.1.1.4'
 'H' 'H' 0.0000 0.0000 'International Tables Vol C Tables 4.2.6.8 and 6.1.1.4'
 'N' 'N' 0.0061 0.0033 'International Tables Vol C Tables 4.2.6.8 and 6.1.1.4'
 'O' 'O' 0.0106 0.0060 'International Tables Vol C Tables 4.2.6.8 and 6.1.1.4'
 'S' 'S' 0.1246 0.1234 'International Tables Vol C Tables 4.2.6.8 and 6.1.1.4'
 'Zn' 'Zn' 0.2839 1.4301 'International Tables Vol C Tables 4.2.6.8 and 6.1.1.4'

_shelx_space_group_comment
;
The symmetry employed for this shelxl refinement is uniquely defined
by the following loop, which should always be used as a source of
symmetry information in preference to the above space-group names.
They are only intended as comments.
;
_space_group_crystal_system        'orthorhombic'
_space_group_IT_number             60
_space_group_name_H-M_alt          'P b c n'
_space_group_name_Hall             '-P 2n 2ab'
loop_
  _space_group_symop_operation_xyz
 'x, y, z'
 '-x+1/2, -y+1/2, z+1/2'
 '-x, y, -z+1/2'
 'x+1/2, -y+1/2, -z'
 '-x, -y, -z'
 'x-1/2, y-1/2, -z-1/2'
 'x, -y, z-1/2'
 '-x-1/2, y-1/2, z'

_cell_length_a                     11.6451(16)
_cell_length_b                     7.2951(8)
_cell_length_c                     16.761(2)
_cell_angle_alpha                  90
_cell_angle_beta                   90
_cell_angle_gamma                  90
_cell_volume                       1423.9(3)
_cell_formula_units_Z              4
_cell_measurement_reflns_used      9977
_cell_measurement_temperature      253.00
_cell_measurement_theta_max        27.509
_cell_measurement_theta_min        2.430
_shelx_estimated_absorpt_T_max     0.820
_shelx_estimated_absorpt_T_min     0.775
_exptl_absorpt_coefficient_mu      2.067
_exptl_absorpt_correction_T_max    0.7456
_exptl_absorpt_correction_T_min    0.6570
_exptl_absorpt_correction_type     multi-scan
_exptl_absorpt_process_details
;
SADABS-2016/2 (Bruker,2016/2) was used for absorption correction.
wR2(int) was 0.0858 before and 0.0615 after correction.
The Ratio of minimum to maximum transmission is 0.8812.
The \l/2 correction factor is Not present.
;
_exptl_crystal_colour              ?
_exptl_crystal_density_diffrn      2.042
_exptl_crystal_density_meas        ?
_exptl_crystal_density_method      ?
_exptl_crystal_description         block
_exptl_crystal_F_000               880
_exptl_crystal_size_max            0.13
_exptl_crystal_size_mid            0.12
_exptl_crystal_size_min            0.1
_exptl_special_details
;
 ?
;
_exptl_transmission_factor_max     ?
_exptl_transmission_factor_min     ?
_diffrn_reflns_av_R_equivalents    0.0565
_diffrn_reflns_av_unetI/netI       0.0167
_diffrn_reflns_Laue_measured_fraction_full  0.998
_diffrn_reflns_Laue_measured_fraction_max  0.998
_diffrn_reflns_limit_h_max         15
_diffrn_reflns_limit_h_min         -15
_diffrn_reflns_limit_k_max         8
_diffrn_reflns_limit_k_min         -9
_diffrn_reflns_limit_l_max         21
_diffrn_reflns_limit_l_min         -21
_diffrn_reflns_number              32248
_diffrn_reflns_point_group_measured_fraction_full  0.998
_diffrn_reflns_point_group_measured_fraction_max  0.998
_diffrn_reflns_theta_full          25.242
_diffrn_reflns_theta_max           27.509
_diffrn_reflns_theta_min           2.430
_diffrn_ambient_temperature        253.0
_diffrn_detector_area_resol_mean   ?
_diffrn_measured_fraction_theta_full  0.998
_diffrn_measured_fraction_theta_max  0.998
_diffrn_measurement_device_type    'Bruker D8 VENTURE'
_diffrn_measurement_method         ?
_diffrn_radiation_type             MoK\a
_diffrn_radiation_wavelength       0.71073
_diffrn_source                     ?
_diffrn_source_current             1.4
_diffrn_source_power               0.07
_diffrn_source_voltage             50.0
_reflns_Friedel_coverage           0.000
_reflns_Friedel_fraction_full      .
_reflns_Friedel_fraction_max       .
_reflns_number_gt                  1500
_reflns_number_total               1631
_reflns_special_details
;
 Reflections were merged by SHELXL according to the crystal
 class for the calculation of statistics and refinement.
 
 _reflns_Friedel_fraction is defined as the number of unique
 Friedel pairs measured divided by the number that would be
 possible theoretically, ignoring centric projections and
 systematic absences.
;
_reflns_threshold_expression       'I > 2\s(I)'
_computing_cell_refinement         'SAINT V8.40B (?, 2016)'
_computing_data_collection         ?
_computing_data_reduction          'SAINT V8.40B (?, 2016)'
_computing_molecular_graphics      'Olex2 1.3 (Dolomanov et al., 2009)'
_computing_publication_material    'Olex2 1.3 (Dolomanov et al., 2009)'
_computing_structure_refinement    'SHELXL 2013/2 (Sheldrick, 2015)'
_computing_structure_solution      'SHELXT 2018/2 (Sheldrick, 2018)'
_refine_diff_density_max           1.625
_refine_diff_density_min           -1.366
_refine_diff_density_rms           0.089
_refine_ls_extinction_coef         .
_refine_ls_extinction_method       none
_refine_ls_goodness_of_fit_ref     1.081
_refine_ls_hydrogen_treatment      constr
_refine_ls_matrix_type             full
_refine_ls_number_parameters       115
_refine_ls_number_reflns           1631
_refine_ls_number_restraints       1
_refine_ls_R_factor_all            0.0378
_refine_ls_R_factor_gt             0.0349
_refine_ls_restrained_S_all        1.100
_refine_ls_shift/su_max            0.001
_refine_ls_shift/su_mean           0.000
_refine_ls_structure_factor_coef   Fsqd
_refine_ls_weighting_details
;
 w=1/[\s^2^(Fo^2^)+(0.0452P)^2^+3.1407P]
 where P=(Fo^2^+2Fc^2^)/3
;
_refine_ls_weighting_scheme        calc
_refine_ls_wR_factor_gt            0.0956
_refine_ls_wR_factor_ref           0.0978
_refine_special_details
;
 ?
;
_olex2_refinement_description
;
1. Fixed Uiso
 At 1.2 times of:
  All C(H) groups, All N(H,H) groups
 At 1.5 times of:
  All O(H) groups
2. Restrained distances
 O1_$1-O1
 2.88 with sigma of 0.001
3.a Aromatic/amide H refined with riding coordinates:
 C2(H2)
3.b X=CH2 refined with riding coordinates:
 N1(H1A,H1B)
3.c Idealised tetrahedral OH refined as rotating group:
 O3(H3)
;
_atom_sites_solution_hydrogens     geom
_atom_sites_solution_primary       ?
_atom_sites_solution_secondary     ?
loop_
  _atom_site_label
  _atom_site_type_symbol
  _atom_site_fract_x
  _atom_site_fract_y
  _atom_site_fract_z
  _atom_site_U_iso_or_equiv
  _atom_site_adp_type
  _atom_site_occupancy
  _atom_site_site_symmetry_order
  _atom_site_calc_flag
  _atom_site_refinement_flags_posn
  _atom_site_refinement_flags_adp
  _atom_site_refinement_flags_occupancy
  _atom_site_disorder_assembly
  _atom_site_disorder_group
 Zn1 Zn 0.5000 0.75846(6) 0.7500 0.02266(16) Uani 1 2 d S T P . .
 S1 S 0.19197(6) 0.80103(11) 0.58228(4) 0.02823(19) Uani 1 1 d . . . . .
 O1 O 0.08460(12) 0.4960(3) 0.81235(8) 0.0295(4) Uani 1 1 d D . . . .
 O2 O 0.19712(19) 0.4829(4) 0.91508(12) 0.0403(6) Uani 1 1 d . . . . .
 O3 O 0.40824(18) 0.5252(4) 0.89258(13) 0.0401(6) Uani 1 1 d . . . . .
 H3 H 0.3487 0.4946 0.9163 0.060 Uiso 1 1 calc R U . . .
 N1 N 0.4173(2) 0.8478(4) 0.55199(14) 0.0334(6) Uani 1 1 d . . . . .
 H1A H 0.4897 0.8425 0.5645 0.040 Uiso 1 1 calc R U . . .
 H1B H 0.3967 0.8879 0.5052 0.040 Uiso 1 1 calc R U . . .
 N2 N 0.36030(19) 0.7320(3) 0.67649(13) 0.0212(4) Uani 1 1 d . . . . .
 N3 N 0.38053(19) 0.5953(3) 0.81936(13) 0.0263(5) Uani 1 1 d . . . . .
 C1 C 0.3378(2) 0.7945(4) 0.60448(16) 0.0225(5) Uani 1 1 d . . . . .
 C2 C 0.1620(2) 0.7089(4) 0.67483(17) 0.0259(6) Uani 1 1 d . . . . .
 H2 H 0.0879 0.6833 0.6940 0.031 Uiso 1 1 calc R U . . .
 C3 C 0.2600(2) 0.6788(4) 0.71588(15) 0.0201(5) Uani 1 1 d . . . . .
 C4 C 0.2751(2) 0.5973(4) 0.79520(14) 0.0208(5) Uani 1 1 d . . . . .
 C5 C 0.1756(2) 0.5202(4) 0.84333(16) 0.0246(5) Uani 1 1 d . . . . .

loop_
  _atom_site_aniso_label
  _atom_site_aniso_U_11
  _atom_site_aniso_U_22
  _atom_site_aniso_U_33
  _atom_site_aniso_U_23
  _atom_site_aniso_U_13
  _atom_site_aniso_U_12
 Zn1 0.0123(2) 0.0331(3) 0.0226(3) 0.000 -0.00123(15) 0.000
 S1 0.0214(3) 0.0366(4) 0.0268(4) 0.0044(3) -0.0074(3) -0.0026(3)
 O1 0.0170(9) 0.0345(11) 0.0371(11) -0.0011(9) 0.0039(8) -0.0033(8)
 O2 0.0328(12) 0.0651(16) 0.0229(10) 0.0051(10) 0.0048(8) -0.0088(11)
 O3 0.0266(10) 0.0661(16) 0.0276(11) 0.0164(11) -0.0061(8) -0.0064(11)
 N1 0.0246(12) 0.0511(16) 0.0246(12) 0.0101(11) 0.0010(9) -0.0006(11)
 N2 0.0155(10) 0.0278(11) 0.0201(10) -0.0002(8) -0.0002(8) -0.0026(8)
 N3 0.0211(11) 0.0350(13) 0.0227(11) 0.0042(9) -0.0028(9) -0.0028(9)
 C1 0.0191(12) 0.0255(12) 0.0229(12) -0.0005(10) -0.0022(10) -0.0006(10)
 C2 0.0183(12) 0.0318(14) 0.0275(13) 0.0022(11) -0.0016(10) -0.0035(10)
 C3 0.0148(11) 0.0228(12) 0.0226(11) -0.0021(10) 0.0005(9) -0.0020(9)
 C4 0.0173(12) 0.0238(12) 0.0212(11) -0.0026(9) 0.0014(9) -0.0020(10)
 C5 0.0203(12) 0.0279(13) 0.0257(13) -0.0019(10) 0.0060(10) -0.0012(10)

_geom_special_details
;
 All esds (except the esd in the dihedral angle between two l.s. planes)
 are estimated using the full covariance matrix.  The cell esds are taken
 into account individually in the estimation of esds in distances, angles
 and torsion angles; correlations between esds in cell parameters are only
 used when they are defined by crystal symmetry.  An approximate (isotropic)
 treatment of cell esds is used for estimating esds involving l.s. planes.
;
loop_
  _geom_bond_atom_site_label_1
  _geom_bond_atom_site_label_2
  _geom_bond_distance
  _geom_bond_site_symmetry_2
  _geom_bond_publ_flag
 Zn1 O1 2.2504(17) 6_667 ?
 Zn1 O1 2.2504(17) 8_665 ?
 Zn1 N2 2.050(2) . ?
 Zn1 N2 2.050(2) 3_656 ?
 Zn1 N3 2.169(2) . ?
 Zn1 N3 2.169(2) 3_656 ?
 S1 C1 1.739(3) . ?
 S1 C2 1.726(3) . ?
 O1 Zn1 2.2504(17) 6_557 ?
 O1 C5 1.193(3) . ?
 O2 C5 1.258(3) . ?
 O3 H3 0.8300 . ?
 O3 N3 1.368(3) . ?
 N1 H1A 0.8700 . ?
 N1 H1B 0.8700 . ?
 N1 C1 1.335(4) . ?
 N2 C1 1.317(3) . ?
 N2 C3 1.396(3) . ?
 N3 C4 1.293(3) . ?
 C2 H2 0.9400 . ?
 C2 C3 1.351(4) . ?
 C3 C4 1.467(4) . ?
 C4 C5 1.520(3) . ?

loop_
  _geom_angle_atom_site_label_1
  _geom_angle_atom_site_label_2
  _geom_angle_atom_site_label_3
  _geom_angle
  _geom_angle_site_symmetry_1
  _geom_angle_site_symmetry_3
  _geom_angle_publ_flag
 O1 Zn1 O1 79.32(7) 6_667 8_665 ?
 N2 Zn1 O1 90.24(8) . 8_665 ?
 N2 Zn1 O1 90.24(8) 3_656 6_667 ?
 N2 Zn1 O1 98.10(8) 3_656 8_665 ?
 N2 Zn1 O1 98.10(8) . 6_667 ?
 N2 Zn1 N2 169.18(13) 3_656 . ?
 N2 Zn1 N3 76.20(9) . . ?
 N2 Zn1 N3 97.77(9) 3_656 . ?
 N2 Zn1 N3 76.20(9) 3_656 3_656 ?
 N2 Zn1 N3 97.77(9) . 3_656 ?
 N3 Zn1 O1 162.22(8) 3_656 8_665 ?
 N3 Zn1 O1 162.22(8) . 6_667 ?
 N3 Zn1 O1 83.84(8) . 8_665 ?
 N3 Zn1 O1 83.84(8) 3_656 6_667 ?
 N3 Zn1 N3 113.44(14) 3_656 . ?
 C2 S1 C1 89.68(13) . . ?
 C5 O1 Zn1 134.82(19) . 6_557 ?
 N3 O3 H3 109.5 . . ?
 H1A N1 H1B 120.0 . . ?
 C1 N1 H1A 120.0 . . ?
 C1 N1 H1B 120.0 . . ?
 C1 N2 Zn1 132.57(18) . . ?
 C1 N2 C3 111.3(2) . . ?
 C3 N2 Zn1 113.93(17) . . ?
 O3 N3 Zn1 122.32(17) . . ?
 C4 N3 Zn1 115.79(18) . . ?
 C4 N3 O3 120.6(2) . . ?
 N1 C1 S1 121.9(2) . . ?
 N2 C1 S1 113.6(2) . . ?
 N2 C1 N1 124.5(2) . . ?
 S1 C2 H2 124.7 . . ?
 C3 C2 S1 110.5(2) . . ?
 C3 C2 H2 124.7 . . ?
 N2 C3 C4 116.2(2) . . ?
 C2 C3 N2 114.9(2) . . ?
 C2 C3 C4 128.9(2) . . ?
 N3 C4 C3 113.7(2) . . ?
 N3 C4 C5 123.6(2) . . ?
 C3 C4 C5 122.7(2) . . ?
 O1 C5 O2 124.1(3) . . ?
 O1 C5 C4 120.1(2) . . ?
 O2 C5 C4 115.8(2) . . ?

loop_
  _geom_torsion_atom_site_label_1
  _geom_torsion_atom_site_label_2
  _geom_torsion_atom_site_label_3
  _geom_torsion_atom_site_label_4
  _geom_torsion
  _geom_torsion_site_symmetry_1
  _geom_torsion_site_symmetry_2
  _geom_torsion_site_symmetry_3
  _geom_torsion_site_symmetry_4
  _geom_torsion_publ_flag
 Zn1 O1 C5 O2 -87.0(3) 6_557 . . . ?
 Zn1 O1 C5 C4 91.8(3) 6_557 . . . ?
 Zn1 N2 C1 S1 -159.03(15) . . . . ?
 Zn1 N2 C1 N1 21.3(4) . . . . ?
 Zn1 N2 C3 C2 162.5(2) . . . . ?
 Zn1 N2 C3 C4 -17.9(3) . . . . ?
 Zn1 N3 C4 C3 12.0(3) . . . . ?
 Zn1 N3 C4 C5 -168.94(19) . . . . ?
 S1 C2 C3 N2 1.7(3) . . . . ?
 S1 C2 C3 C4 -177.8(2) . . . . ?
 O3 N3 C4 C3 179.4(2) . . . . ?
 O3 N3 C4 C5 -1.6(4) . . . . ?
 N2 C3 C4 N3 3.5(3) . . . . ?
 N2 C3 C4 C5 -175.6(2) . . . . ?
 N3 C4 C5 O1 -166.4(3) . . . . ?
 N3 C4 C5 O2 12.5(4) . . . . ?
 C1 S1 C2 C3 -0.2(2) . . . . ?
 C1 N2 C3 C2 -2.8(3) . . . . ?
 C1 N2 C3 C4 176.8(2) . . . . ?
 C2 S1 C1 N1 178.2(3) . . . . ?
 C2 S1 C1 N2 -1.4(2) . . . . ?
 C2 C3 C4 N3 -177.0(3) . . . . ?
 C2 C3 C4 C5 3.9(4) . . . . ?
 C3 N2 C1 S1 2.6(3) . . . . ?
 C3 N2 C1 N1 -177.1(3) . . . . ?
 C3 C4 C5 O1 12.6(4) . . . . ?
 C3 C4 C5 O2 -168.5(3) . . . . ?

_shelx_res_file
;
TITL 1.res in Pbcn
REM Old TITL a in Pbcn
REM SHELXT solution in Pbcn: R1 0.222, Rweak 0.005, Alpha 0.011
REM <I/s> 0.502 for 253 systematic absences, Orientation as input
REM Formula found by SHELXT: C14 N6 O2 S3
CELL 0.71073 11.6451 7.2951 16.7614 90 90 90
ZERR 4 0.0016 0.0008 0.0022 0 0 0
LATT 1
SYMM 0.5-X,0.5-Y,0.5+Z
SYMM -X,+Y,0.5-Z
SYMM 0.5+X,0.5-Y,-Z
SFAC C H N O S Zn
UNIT 40 32 24 24 8 4
EQIV $1 -X,+Y,1.5-Z
DFIX 2.88 0.001 O1_$1 O1

L.S. 4 0 0
PLAN  5
SIZE 0.1 0.12 0.13
TEMP -20.15
CONF
BOND
list 4
MORE -1
BOND $H
HTAB
fmap 2 53
acta
REM <olex2.extras>
REM <HklSrc "%.\\1.hkl">
REM </olex2.extras>

WGHT    0.045200    3.140700
FVAR       0.37954
ZN1   6    0.500000    0.758465    0.750000    10.50000    0.01225    0.03307 =
         0.02264    0.00000   -0.00123    0.00000
S1    5    0.191971    0.801032    0.582284    11.00000    0.02136    0.03655 =
         0.02677    0.00443   -0.00741   -0.00264
O1    4    0.084604    0.495953    0.812347    11.00000    0.01695    0.03453 =
         0.03714   -0.00115    0.00391   -0.00334
O2    4    0.197121    0.482879    0.915083    11.00000    0.03278    0.06512 =
         0.02292    0.00514    0.00479   -0.00880
O3    4    0.408243    0.525238    0.892583    11.00000    0.02664    0.06613 =
         0.02755    0.01643   -0.00612   -0.00644
AFIX 147
H3    2    0.348698    0.494609    0.916309    11.00000   -1.50000
AFIX   0
N1    3    0.417305    0.847811    0.551986    11.00000    0.02455    0.05111 =
         0.02456    0.01008    0.00096   -0.00062
AFIX  93
H1A   2    0.489722    0.842469    0.564531    11.00000   -1.20000
H1B   2    0.396703    0.887898    0.505244    11.00000   -1.20000
AFIX   0
N2    3    0.360304    0.731976    0.676487    11.00000    0.01550    0.02781 =
         0.02015   -0.00020   -0.00019   -0.00256
N3    3    0.380528    0.595336    0.819365    11.00000    0.02106    0.03504 =
         0.02273    0.00420   -0.00276   -0.00282
C1    1    0.337771    0.794479    0.604476    11.00000    0.01907    0.02548 =
         0.02287   -0.00054   -0.00225   -0.00061
C2    1    0.162014    0.708914    0.674825    11.00000    0.01832    0.03179 =
         0.02748    0.00217   -0.00160   -0.00349
AFIX  43
H2    2    0.087864    0.683275    0.693973    11.00000   -1.20000
AFIX   0
C3    1    0.260024    0.678825    0.715877    11.00000    0.01484    0.02285 =
         0.02258   -0.00207    0.00052   -0.00203
C4    1    0.275088    0.597329    0.795201    11.00000    0.01733    0.02380 =
         0.02121   -0.00259    0.00140   -0.00204
C5    1    0.175589    0.520174    0.843327    11.00000    0.02028    0.02789 =
         0.02573   -0.00194    0.00601   -0.00115
HKLF 4

REM  1.res in Pbcn
REM R1 =  0.0349 for    1500 Fo > 4sig(Fo)  and  0.0378 for all    1631 data
REM    115 parameters refined using      1 restraints

END

WGHT      0.0455      3.1261

REM Instructions for potential hydrogen bonds
HTAB O3 O2
EQIV $2 x+1/2, y+1/2, -z+3/2
HTAB N1 O1_$2
HTAB N1 O2_$2
EQIV $3 -x+1/2, -y+3/2, z-1/2
HTAB N1 O2_$3
HTAB C2 O1
HTAB C2 O1_$1

REM Highest difference peak  1.625,  deepest hole -1.366,  1-sigma level  0.089
Q1    1   0.0633  0.5010  0.7976  11.00000  0.05    1.63
Q2    1   0.5000  0.6482  0.7500  10.50000  0.05    0.41
Q3    1   0.2210  0.5550  0.8169  11.00000  0.05    0.36
Q4    1   0.1758  0.7607  0.6360  11.00000  0.05    0.33
Q5    1   0.3568  0.7413  0.6380  11.00000  0.05    0.32
;
_shelx_res_checksum                20307
_shelx_hkl_file
;
   0   1   0    0.00    0.10
   0  -1   0   -0.10    0.10
   0  -2   0 1752.72   49.50
   0  -3   0   -0.10    0.40
   0  -5   0    0.00    0.60
   0  -6   0    4.20    1.30
   0  -7   0   -0.40    0.90
   0  -8   0   21.20    3.30
   0  -9   0    1.80    1.70
   1  -1   0  191.48    6.40
   1   1   0  186.68    6.90
  -1  -1   0  187.58    6.90
  -1   1   0  174.38    6.20
   1   2   0    0.10    0.70
  -1  -2   0    0.20    0.30
  -1   2   0    0.10    0.20
  -1   2   0    1.20    0.40
   1   2   0   -0.20    0.30
  -1  -2   0    0.00    0.40
   1  -2   0    0.40    0.20
   1  -2   0   -0.20    0.30
   1   2   0    0.00    0.40
  -1  -2   0    0.50    0.30
   1   3   0    5.80    1.10
   1  -3   0    3.00    0.80
  -1  -3   0    2.30    0.50
  -1  -3   0    2.50    0.70
   1   3   0    2.60    0.50
   1   3   0    3.40    0.80
  -1  -3   0    4.40    1.10
   1   3   0    4.80    1.40
  -1  -4   0    0.40    0.40
   1   4   0    0.40    1.00
   1  -4   0    1.10    0.70
   1   4   0    1.50    0.40
  -1  -4   0    0.30    0.90
   1   4   0    0.80    0.70
  -1  -4   0    0.60    0.60
   1   4   0    0.80    0.60
  -1  -4   0    0.60    0.60
  -1  -5   0  220.58    7.60
  -1  -5   0  213.18    8.30
  -1  -5   0  212.58    7.30
   1  -5   0  218.28    8.70
   1  -6   0    0.70    1.00
  -1  -6   0    0.90    0.80
   1  -7   0   15.60    2.60
  -1  -7   0   25.20    3.10
   1  -8   0   -0.80    0.80
  -1  -8   0    1.00    1.20
   1  -9   0   12.20    2.60
  -1  -9   0   11.30    2.60
   2   0   0 1041.50   31.90
  -2   0   0 1011.90   31.80
   2   1   0    0.50    0.90
  -2   1   0    0.00    0.20
  -2   1   0    0.20    0.50
  -2  -1   0    0.00    0.50
   2   1   0   -0.10    0.20
   2  -1   0    0.10    0.20
   2  -1   0    0.20    0.50
  -2  -1   0   -0.20    0.70
   2   1   0   -0.10    0.50
   2   1   0    0.20    0.30
   2  -1   0   -0.10    0.60
  -2  -1   0    0.10    0.20
  -2  -1   0    0.40    0.30
  -2   1   0    0.60    0.70
   2  -2   0   71.59    3.80
   2   2   0   62.19    4.40
   2  -2   0   63.19    2.60
   2   2   0   59.99    2.90
  -2  -2   0   63.39    3.00
  -2   2   0   55.19    3.00
  -2  -2   0   65.89    2.80
   2   2   0   69.89    4.00
  -2   2   0   59.19    3.40
  -2   2   0   62.09    2.60
   2   2   0   67.29    2.80
  -2  -2   0   67.49    4.40
   2  -2   0   59.89    3.10
  -2  -2   0   63.29    3.80
  -2  -3   0   -0.10    0.60
  -2   3   0    0.10    0.20
   2   3   0    0.50    0.50
   2  -3   0    0.50    0.50
   2   3   0    0.30    0.50
   2  -3   0    1.80    0.80
   2   3   0    1.10    1.20
   2  -3   0    0.10    0.20
  -2  -3   0   -0.20    1.10
   2   3   0    0.50    0.80
  -2  -3   0   -0.10    0.30
  -2  -3   0   -0.20    0.40
  -2   3   0    1.00    0.50
   2   4   0  312.47   11.70
  -2  -4   0  303.17   12.10
  -2  -4   0  324.37   11.60
   2   4   0  299.07   12.40
   2   4   0  298.47   10.60
  -2  -5   0    0.30    0.50
   2  -5   0    0.00    0.70
   2   5   0    0.80    1.70
   2   5   0    0.50    0.50
   2   5   0    0.50    0.70
  -2  -5   0    0.40    1.50
  -2  -5   0    0.10    0.60
  -2  -5   0    0.10    0.70
  -2  -6   0  318.17   10.30
  -2  -6   0  302.07   11.60
   2   6   0  312.37   11.00
   2   6   0  321.77   11.50
  -2  -6   0  329.07   12.80
   2  -6   0  329.77   12.40
  -2  -6   0  310.67   11.00
   2  -7   0   -0.30    0.90
  -2  -7   0    0.10    0.90
   2  -8   0  285.07   12.50
  -2  -8   0  302.87   12.00
   2  -9   0    4.20    1.70
  -2  -9   0    0.00    1.20
   3   0   0    0.50    0.40
  -3   0   0    0.00    0.30
  -3   0   0    0.30    1.00
   3   0   0   -0.60    1.10
   3   0   0    0.10    0.60
   3   0   0   -0.30    0.30
  -3   0   0    0.00    0.70
  -3  -1   0    1.00    1.00
   3   1   0    2.40    0.80
   3  -1   0    1.10    0.50
   3  -1   0    3.30    1.20
  -3  -1   0    2.50    0.60
  -3  -1   0    1.60    1.20
  -3   1   0    2.20    0.70
   3  -1   0    3.90    1.50
   3   1   0    2.50    1.60
  -3  -1   0    2.10    0.60
   3   1   0    0.90    1.00
   3   1   0    2.50    0.60
  -3  -2   0    0.20    0.40
  -3   2   0    0.50    0.70
   3   2   0   -1.90    1.30
   3  -2   0    1.10    0.90
   3  -2   0    1.60    1.30
   3   2   0    0.10    0.80
  -3  -2   0    0.10    0.80
   3  -2   0    0.00    0.30
  -3   2   0   -0.10    1.10
  -3  -2   0   -0.60    1.10
   3   2   0    0.10    0.40
   3   2   0    0.00    0.30
  -3   2   0   -0.10    0.30
   3   3   0 1204.88   38.20
   3  -3   0 1133.89   35.70
  -3  -3   0 1159.88   37.70
  -3   3   0 1117.49   35.40
   3   4   0    0.30    1.70
  -3   4   0    1.10    1.00
  -3  -4   0    0.50    1.00
   3  -4   0   -0.10    0.30
   3   4   0    0.90    0.60
   3   4   0    1.00    1.10
   3  -4   0    0.10    0.60
  -3  -4   0    0.10    0.60
  -3  -4   0    1.50    1.90
   3  -4   0    1.20    1.20
  -3  -4   0    0.60    0.70
   3   4   0    0.00    0.50
  -3   4   0    0.70    0.50
   3   5   0   10.00    2.30
   3  -5   0    6.30    1.60
  -3  -5   0    7.00    1.50
  -3  -5   0   10.50    2.30
  -3  -5   0    8.00    1.50
  -3  -5   0    7.00    2.60
   3   5   0   15.10    3.50
   3   5   0    7.70    1.60
   3   6   0    0.80    1.20
   3  -6   0    0.90    1.00
   3   6   0   -0.20    0.70
  -3  -6   0   -0.30    1.00
  -3  -6   0    0.10    0.80
   3   6   0   -0.10    0.60
  -3  -6   0    0.30    0.70
   3   6   0    3.70    2.40
  -3  -6   0    1.40    2.20
   3  -7   0  159.08    8.30
   3   7   0  164.48    7.90
  -3  -7   0  166.28    7.30
  -3  -7   0  167.58    8.20
  -3  -7   0  161.68    6.30
  -3  -7   0  166.88    7.60
   3   7   0  162.88    7.10
   3  -8   0    0.70    1.20
  -3  -8   0   -0.30    1.00
  -3  -9   0   16.60    2.70
   3  -9   0   14.00    2.90
  -4   0   0   84.79    5.60
   4   0   0   86.49    5.70
  -4   0   0   94.99    6.60
  -4   0   0   92.29    4.50
   4   0   0   94.29    4.10
   4   0   0   93.39    6.70
   4   0   0   88.89    4.50
   4   1   0   -0.60    0.60
  -4  -1   0    0.00    0.30
  -4  -1   0    0.30    1.00
  -4   1   0   -0.20    0.60
   4  -1   0    0.00    1.30
  -4   1   0   -0.20    0.40
   4   1   0    0.90    0.70
   4  -1   0   -0.20    0.80
   4   1   0    1.30    1.20
  -4   1   0   -0.30    1.10
   4   1   0    0.00    0.30
  -4  -1   0    0.20    0.50
   4  -1   0    0.50    0.50
   4  -2   0 1259.27   41.70
  -4   2   0 1273.97   41.50
  -4  -2   0 1283.57   42.80
   4   2   0 1370.36   43.60
  -4  -3   0    1.00    1.20
  -4  -3   0    1.00    2.00
   4   3   0    2.60    2.30
   4   3   0    0.30    0.60
   4   3   0    0.30    1.10
   4  -3   0    0.40    0.60
  -4   3   0    1.80    1.50
  -4   3   0    0.30    0.80
   4  -3   0    0.20    0.90
  -4  -3   0    0.00    0.50
  -4   3   0    0.60    0.60
   4  -3   0    0.00    1.60
   4   3   0    0.80    0.60
  -4  -3   0    0.50    0.60
   4   4   0   87.89    7.40
  -4  -4   0   82.79    4.10
   4   4   0   71.59    5.80
   4  -4   0   90.19    5.80
  -4  -4   0   82.89    5.20
   4   4   0   80.09    4.60
   4   4   0   83.49    4.30
   4  -4   0   90.59    4.90
  -4  -4   0   99.89    7.40
  -4  -4   0   81.39    6.00
  -4   4   0   81.59    4.60
   4  -4   0   86.69    3.90
  -4   4   0   85.69    5.40
  -4   4   0   80.99    3.70
  -4   5   0    0.40    0.60
  -4  -5   0    0.50    0.80
  -4  -5   0    1.70    1.00
   4  -5   0    0.20    0.50
  -4  -5   0    1.10    1.30
   4   5   0    1.70    2.60
   4   5   0    1.00    1.40
   4   5   0    0.10    0.70
   4   5   0    0.00    0.70
  -4   5   0    0.00    1.10
  -4  -5   0    1.00    2.50
  -4  -6   0  146.89    6.70
   4   6   0  149.69    8.60
  -4  -6   0  138.99    8.00
   4   6   0  168.68   10.30
  -4  -6   0  139.99    9.50
   4   6   0  140.59    6.90
   4  -6   0  153.68    7.70
  -4  -6   0  146.89    6.80
  -4  -7   0   -0.50    0.90
   4   7   0   -0.50    0.70
  -4  -7   0    1.10    0.90
   4  -7   0    0.30    1.30
   4   7   0    0.00    0.90
  -4  -7   0   -0.60    1.20
   4   7   0   -0.80    3.30
  -4  -7   0   -0.10    3.10
   4  -8   0   14.90    3.20
  -4  -8   0   16.70    2.00
  -4  -8   0   11.20    3.50
  -4  -8   0   14.90    2.60
  -4  -9   0    0.70    1.50
   5   0   0    0.50    1.10
   5   0   0    0.60    0.60
  -5   0   0    0.40    1.10
  -5   0   0    1.30    1.80
  -5   0   0    0.50    0.60
   5   0   0    0.50    1.60
   5   0   0    1.00    0.70
  -5   1   0  108.49    7.00
   5  -1   0  124.19    5.80
  -5  -1   0   98.89    5.50
  -5   1   0  116.99    8.10
   5  -1   0  112.69    7.10
   5   1   0  119.19    5.10
   5   1   0  113.39    5.80
   5  -1   0  109.79    8.00
  -5  -1   0  123.89    7.60
   5   1   0  102.19    8.30
  -5   1   0  120.89    5.70
   5   1   0  107.19    7.30
  -5  -1   0  119.99    8.50
  -5  -2   0   -2.20    1.70
  -5   2   0   -1.80    1.70
   5   2   0    1.70    2.30
   5   2   0   -0.20    0.60
  -5  -2   0    0.70    0.80
   5   2   0    0.30    0.50
   5  -2   0    0.10    0.50
  -5   2   0    0.70    0.70
   5   2   0    0.00    1.20
   5  -2   0    0.10    1.00
   5  -2   0    0.30    1.70
  -5   2   0   -1.20    0.60
  -5  -2   0   -1.10    1.00
  -5   3   0  824.92   30.10
   5  -3   0  816.02   30.30
  -5  -3   0  938.21   31.00
   5  -3   0  868.21   29.20
  -5  -3   0  825.02   31.80
   5   3   0  886.31   32.70
   5   3   0  883.71   31.00
   5  -4   0    0.40    0.60
  -5  -4   0    0.10    0.70
  -5  -4   0   -1.10    2.50
  -5   4   0    0.10    0.60
   5  -4   0    1.90    2.20
   5   4   0   -0.40    0.60
  -5  -4   0    0.50    1.40
  -5  -4   0    0.40    0.80
  -5   4   0   -1.30    1.90
   5  -4   0   -0.60    1.00
  -5   4   0    0.40    1.00
   5   4   0    0.80    1.50
   5   4   0    0.50    0.90
   5   4   0   -2.50    2.40
   5  -5   0   22.60    3.10
   5   5   0   19.80    2.90
  -5  -5   0   18.70    4.00
   5  -5   0   18.60    2.10
   5  -5   0   17.10    3.40
  -5   5   0   20.00    3.30
   5   5   0   21.90    2.90
  -5   5   0   18.50    1.70
  -5   5   0   14.10    2.30
   5   5   0   13.30    3.40
  -5  -5   0   23.50    5.10
  -5  -5   0   15.70    2.40
  -5  -5   0   14.60    2.60
   5   6   0   -2.40    0.90
  -5  -6   0    0.10    1.00
   5   6   0    0.60    1.00
   5   6   0    1.00    1.10
   5  -6   0    0.20    0.50
  -5  -6   0    1.10    1.00
   5   6   0   -1.60    3.50
  -5  -7   0   11.10    4.20
   5   7   0    3.90    1.60
   5   7   0    9.10    4.50
  -5  -7   0    1.30    1.30
   5   7   0    3.50    1.30
   5  -7   0    0.50    1.30
  -5  -7   0    3.70    2.20
  -5  -7   0    2.30    1.20
   5   7   0    4.20    2.10
   5   8   0    0.30    1.10
  -5  -8   0    1.10    1.30
  -5  -8   0   -2.10    4.40
   5   8   0   -0.30    0.60
   5   8   0    2.30    5.30
   5  -8   0    0.40    1.40
  -5  -8   0    0.30    0.80
  -6   0   0 1020.90   37.90
   6   0   0 1085.39   38.70
  -6  -1   0   -0.70    2.30
   6   1   0   -0.20    0.50
   6  -1   0   -0.90    1.00
  -6  -1   0    0.10    1.30
   6   1   0    0.00    1.40
   6  -1   0   -0.10    0.60
  -6  -1   0    0.00    1.00
   6   1   0    0.00    0.60
   6   1   0    0.30    2.30
  -6   1   0    0.30    0.60
   6  -1   0    4.20    2.90
  -6   1   0    0.10    2.10
  -6   1   0    0.50    1.30
   6   2   0 3724.83  111.89
   6  -2   0 3483.55  109.69
  -6  -2   0 3618.34  110.99
   6   3   0    5.60    3.50
  -6  -3   0    1.40    0.90
  -6   3   0    0.60    1.40
   6   3   0    0.70    0.70
  -6   3   0    1.60    1.00
   6   3   0    1.80    2.00
  -6  -3   0    2.10    2.00
   6   3   0    0.00    0.80
  -6  -3   0   -0.20    0.80
   6  -3   0    1.00    1.50
   6  -3   0    0.70    0.90
  -6  -3   0    2.30    2.70
   6  -3   0   -0.20    2.40
  -6   3   0    5.70    2.90
  -6   4   0 1063.89   41.50
   6   4   0 1167.68   43.50
  -6  -4   0 1205.28   41.00
   6  -4   0 1174.78   38.80
   6  -4   0 1153.68   40.40
   6   4   0 1218.28   41.60
  -6  -4   0 1218.58   43.10
   6  -5   0    0.30    1.20
   6   5   0   -1.20    3.60
  -6   5   0   -0.20    0.60
   6   5   0   -0.30    1.60
  -6  -5   0   -0.80    0.70
  -6  -5   0    0.00    1.80
   6  -5   0    0.40    0.70
  -6  -5   0    0.90    3.60
   6  -5   0   -0.80    2.70
   6   5   0   -0.60    0.80
  -6   5   0    0.20    1.10
   6   5   0   -0.40    0.70
  -6   5   0    0.20    2.50
  -6  -5   0    0.00    0.90
   6  -6   0  287.37   10.10
   6   6   0  280.47   15.20
   6  -6   0  298.67   12.80
   6   6   0  302.57   17.60
  -6   6   0  285.07   11.80
  -6   6   0  271.57   10.60
   6   6   0  291.87   12.10
  -6  -6   0  321.37   12.40
  -6  -6   0  291.37   11.40
  -6   6   0  271.17    9.50
   6   6   0  295.87   11.70
   6   7   0    0.90    2.00
   6  -7   0    1.10    1.40
   6   7   0   -1.10    5.20
   6   7   0    0.10    1.00
  -6  -7   0   -2.70    4.60
  -6  -7   0   -0.20    1.00
  -6  -7   0    0.30    1.10
   6   7   0   -0.50    0.80
   6   8   0    2.20    1.50
  -6  -8   0    6.90    5.90
  -6  -8   0    5.40    1.80
  -6  -8   0    6.50    1.90
   6  -8   0    9.50    2.70
   6   8   0    1.40    5.80
   6   8   0    8.60    1.80
  -7   0   0    0.60    1.60
  -7   0   0    0.70    0.90
   7   0   0    2.60    3.10
   7   0   0    1.10    0.80
   7   0   0    1.30    1.10
   7   0   0    1.60    2.00
  -7  -1   0   28.30    5.10
  -7   1   0   29.50    3.80
   7  -1   0   35.40    6.30
   7   1   0   28.10    5.50
   7  -1   0   28.00    5.00
  -7   1   0   29.30    5.90
  -7  -1   0   28.20    4.00
   7   1   0   28.70    6.20
  -7   1   0   26.70    4.90
   7   1   0   34.60    4.40
  -7  -1   0   27.70    5.70
   7   1   0   28.10    3.10
   7  -2   0   -0.70    1.30
   7   2   0    1.50    2.00
   7  -2   0   -1.60    2.30
   7   2   0    0.10    0.80
   7   2   0    0.70    0.80
   7  -2   0   -0.10    0.70
  -7  -2   0   -2.60    1.90
   7   2   0    4.50    3.10
  -7  -2   0   -0.60    0.70
  -7  -2   0    0.00    1.80
  -7   2   0    0.20    0.80
  -7  -3   0  431.96   21.60
  -7   3   0  397.06   15.30
   7  -3   0  394.86   18.10
   7  -3   0  437.46   20.50
  -7  -3   0  419.36   14.80
   7   3   0  444.86   20.10
   7   3   0  423.96   16.30
  -7   3   0  407.86   19.60
  -7   3   0  424.56   18.10
   7   3   0  394.86   14.50
   7   3   0  432.26   21.90
   7  -3   0  405.36   15.40
  -7  -3   0  406.26   16.00
  -7   4   0    1.60    1.80
  -7  -4   0    1.20    0.90
   7   4   0    5.20    4.30
   7   4   0    1.00    1.30
   7   4   0    3.90    2.60
   7   4   0    1.80    1.10
  -7  -4   0   -1.70    3.80
  -7  -4   0    0.40    1.00
  -7  -4   0    2.00    2.20
  -7   4   0    1.30    1.00
   7  -4   0    5.30    2.40
   7  -4   0    0.10    0.80
  -7   4   0    5.20    3.20
  -7   5   0   92.39    6.60
   7  -5   0   92.19    5.30
  -7  -5   0   90.79    5.40
  -7   5   0   82.69    4.90
  -7  -5   0   99.99   10.50
   7  -5   0   85.29    8.60
  -7   5   0  110.29    8.60
   7   5   0   89.59    8.30
  -7  -5   0   95.49    6.30
   7   5   0   95.99    5.60
   7   5   0   90.99    6.20
  -7  -5   0   88.59    8.20
   7   5   0   98.09   10.40
   7  -5   0   98.79    7.00
  -7  -6   0    6.10    2.40
  -7   6   0    3.10    1.60
   7   6   0    1.70    1.40
  -7   6   0    1.60    3.10
   7  -6   0    1.70    1.10
  -7   6   0    1.50    0.90
  -7  -6   0    0.60    1.20
  -7  -6   0    0.40    1.10
   7  -6   0    3.10    3.50
   7   6   0    2.60    2.40
   7   6   0    8.20    5.80
   7   6   0    0.80    1.20
   7  -6   0    2.10    1.80
  -7  -7   0  173.18   16.70
   7   7   0  166.88    8.80
  -7  -7   0  182.38    9.30
   7   7   0  202.78    9.40
  -7  -7   0  181.48    8.70
   7  -7   0  183.28    6.80
   7   8   0    1.10    1.20
   7  -8   0    1.40    1.70
  -8   0   0    3.60    1.50
  -8   0   0    2.60    3.20
   8   0   0   -1.00    3.40
   8   0   0    1.60    1.10
  -8   0   0    4.20    2.70
   8   0   0   -0.10    1.60
   8   1   0   -0.20    0.70
   8  -1   0   -0.40    0.70
   8   1   0    4.40    3.50
  -8  -1   0    0.40    0.90
  -8  -1   0   -2.60    3.10
  -8   1   0   -0.50    1.60
  -8   1   0   -0.20    0.80
   8  -1   0    2.00    3.20
   8   1   0   -0.10    0.70
   8  -1   0    0.20    0.90
  -8   1   0    1.80    3.20
   8   1   0   -0.40    1.50
   8  -1   0    1.40    1.90
  -8  -1   0    0.80    2.20
   8   2   0  626.64   27.50
   8   2   0  667.83   30.50
   8   2   0  664.13   23.70
  -8  -2   0  641.74   29.40
  -8  -2   0  682.73   27.80
   8   2   0  657.83   23.10
  -8   2   0  699.23   27.00
  -8   2   0  632.94   28.30
  -8   2   0  647.94   23.00
   8  -2   0  610.54   28.50
   8  -2   0  647.14   26.80
  -8  -2   0  699.93   23.90
  -8   3   0    1.40    2.00
   8   3   0   -0.50    1.80
   8  -3   0    0.30    1.00
  -8  -3   0   -0.20    0.80
  -8   3   0   -0.40    0.80
  -8   3   0   -3.00    3.20
   8   3   0   -1.30    3.90
  -8  -3   0    1.60    1.50
   8   3   0   -1.30    0.70
   8  -3   0    2.40    2.30
   8   3   0    0.60    1.00
  -8  -3   0   -4.40    3.30
   8  -3   0   -3.40    3.60
  -8  -3   0   -0.80    1.80
   8   4   0    8.50    3.90
  -8   4   0    6.50    1.90
   8  -4   0    9.70    3.10
  -8  -4   0    9.80    2.70
  -8  -4   0    8.60    5.20
   8  -4   0    5.20    1.80
  -8  -4   0    8.40    2.10
   8  -4   0   13.00    5.40
   8   4   0   20.00    6.70
   8   4   0    9.90    2.50
  -8   4   0    8.70    4.30
  -8  -4   0    9.10    3.80
   8   4   0    4.10    1.50
  -8   4   0   10.40    3.30
  -8   5   0   -1.60    3.80
  -8  -5   0    0.60    1.30
   8   5   0    7.00    5.50
   8   5   0   -0.30    1.10
  -8  -5   0    0.30    2.40
  -8   5   0    0.60    1.70
   8  -5   0    0.90    1.80
   8   5   0    0.00    2.00
  -8  -5   0    0.30    1.10
   8   5   0    0.10    1.00
   8  -5   0    5.80    4.40
   8  -5   0   -0.20    0.90
  -8   5   0    0.70    1.00
   8   6   0  631.84   28.40
  -8  -6   0  645.04   22.10
   8   6   0  605.94   25.50
   8  -6   0  620.04   21.20
   8   6   0  667.63   32.10
   8   6   0  600.04   22.10
  -8  -6   0  651.23   30.40
  -8  -6   0  628.44   27.50
  -8   6   0  633.44   20.90
  -8  -6   0  612.04   23.30
   8  -6   0  640.54   26.40
  -8   6   0  670.03   25.60
  -8  -7   0    0.70    6.50
   8   7   0    3.80    7.30
  -8  -7   0    0.50    1.30
  -8   7   0    1.00    4.30
  -8  -7   0    0.70    1.30
   8  -7   0   -0.70    0.70
   8   7   0    0.90    1.50
  -8   7   0    1.10    1.10
  -8   7   0   -2.80    3.30
   8   7   0   -0.80    1.00
  -8  -8   0   89.89    6.10
  -8  -8   0   94.99    6.50
   8  -8   0   86.59    7.00
   8   8   0   86.89    5.90
  -9   0   0   -0.80    2.00
  -9   0   0    2.70    3.10
   9   0   0   -0.20    4.00
   9   0   0   -0.20    0.90
  -9   0   0    0.80    1.20
   9   0   0   -0.40    0.90
   9   0   0   -1.60    1.50
   9  -1   0  257.87   12.00
   9   1   0  271.87   16.00
   9   1   0  247.98   17.30
  -9  -1   0  261.77   17.40
   9  -1   0  222.48   16.50
   9   1   0  270.57   12.40
  -9  -1   0  258.27   12.10
  -9   1   0  226.58   16.10
  -9  -1   0  236.38   14.90
  -9   1   0  241.98   15.00
   9   1   0  250.27   10.60
  -9   1   0  259.17   11.90
   9  -1   0  259.27   11.10
   9  -1   0  254.67   17.30
  -9   2   0   -0.10    1.10
   9  -2   0    2.50    4.50
  -9   2   0   -0.70    3.50
   9   2   0    3.80    5.00
   9   2   0    1.20    2.40
   9   2   0   -0.90    0.80
  -9  -2   0    4.90    3.20
   9  -2   0    0.10    1.90
  -9  -2   0    1.20    4.00
  -9  -2   0    0.70    1.30
   9   2   0   -0.40    1.10
  -9   2   0    0.80    2.00
   9  -2   0    0.30    1.20
  -9  -3   0    1.20    2.50
   9   3   0    2.30    1.20
   9   3   0    1.20    2.30
  -9   3   0    1.00    2.20
  -9  -3   0    2.30    4.60
   9   3   0   13.90    5.90
  -9   3   0    0.10    1.00
   9   3   0    0.70    1.50
  -9   3   0   -3.90    3.30
   9  -3   0    0.40    1.00
  -9  -3   0    0.70    1.40
   9  -3   0    2.10    4.30
   9  -3   0    2.40    2.50
   9   4   0   -0.10    1.00
   9  -4   0    4.10    5.00
  -9  -4   0    0.90    5.20
  -9  -4   0    0.10    1.20
   9  -4   0    1.20    1.20
   9   4   0    1.50    2.60
  -9   4   0   10.30    5.30
  -9  -4   0    4.90    3.50
  -9   4   0    3.20    3.10
  -9   4   0    1.70    1.40
   9  -4   0    3.50    4.10
  -9  -4   0    0.20    1.10
   9   4   0    4.30    6.20
   9   4   0    0.80    1.40
   9  -5   0    1.90    5.40
   9   5   0    2.60    1.50
  -9  -5   0    1.10    2.40
  -9   5   0    4.10    2.60
  -9  -5   0    3.20    1.70
  -9   5   0    3.70    5.20
  -9  -5   0    0.00    1.30
   9   5   0    1.20    6.00
   9   5   0    6.00    3.90
   9  -5   0    4.60    1.90
   9   5   0    4.60    2.10
   9  -5   0    5.60    3.10
  -9   5   0    4.00    1.70
   9   6   0    5.10    8.00
   9  -6   0    1.30    1.20
   9  -6   0   -6.90    5.20
  -9  -6   0    1.00    1.70
  -9  -6   0    6.10    8.00
   9   6   0    0.90    1.60
   9   6   0    3.00    1.20
  -9   6   0    0.70    4.80
  -9  -6   0   -0.10    1.20
  -9  -7   0    1.40    1.50
  -9   7   0    0.80    0.90
   9  -7   0   -3.00    5.70
   9  -7   0    1.30    1.20
  -9  -7   0    0.90    1.50
  -9   7   0   -0.60    1.10
  -9   7   0   -5.70    4.50
   9   7   0    1.70    1.90
  10   0   0 1637.04   62.09
 -10   0   0 1662.33   61.49
  10   0   0 1626.64   58.69
 -10   0   0 1673.53   58.39
  10   1   0    0.50    1.20
  10   1   0   -0.60    0.90
 -10  -1   0    0.30    1.20
  10  -1   0   -6.20    4.90
 -10   1   0   -1.30    1.70
 -10  -1   0    7.30    5.10
  10  -1   0   -0.20    1.00
 -10   1   0   -0.30    0.90
 -10  -1   0   -0.50    2.30
  10  -1   0   -0.60    1.10
  10   1   0    1.80    2.60
 -10   1   0   -0.20    4.50
  10   1   0    2.10    5.30
  10  -1   0   -1.40    1.80
 -10  -2   0   84.59   11.10
 -10  -2   0   72.19    6.30
 -10   2   0   89.99   12.70
 -10  -2   0   98.59   13.30
  10  -2   0   82.59    6.40
  10   2   0   90.59   11.90
  10  -2   0   96.89   11.50
 -10   2   0  109.69   12.10
  10   2   0   89.69    7.00
  10  -2   0   96.19   13.00
  10   2   0   75.09    5.30
  10   2   0  105.99   14.20
 -10   3   0    1.10    3.70
  10  -3   0    0.90    2.30
  10   3   0    0.40    2.30
  10   3   0    1.20    6.00
  10  -3   0    2.20    5.50
 -10   3   0   -0.10    1.00
  10   3   0   -0.60    1.20
 -10  -3   0    4.60    3.50
  10   3   0    0.50    1.10
 -10  -3   0    0.60    1.30
 -10  -3   0    6.10    5.60
  10  -3   0    0.30    1.10
 -10  -4   0  340.67   15.80
 -10   4   0  332.97   18.00
  10   4   0  367.16   16.40
  10  -4   0  334.67   14.90
  10  -4   0  337.47   18.60
  10   4   0  338.07   14.00
  10  -4   0  332.47   21.20
  10   4   0  324.47   23.00
 -10  -4   0  379.96   20.60
 -10   4   0  358.16   21.10
 -10  -4   0  367.66   23.30
  10   4   0  327.77   20.10
 -10  -5   0  -13.90    5.90
  10   5   0   -0.60    2.30
 -10  -5   0    2.30    3.10
 -10  -5   0    1.80    1.70
  10   5   0    1.10    1.40
  10   5   0   -0.90    6.40
  10  -5   0    1.30    1.40
  10  -5   0   -1.70    1.30
  10   5   0    1.70    1.80
  10  -5   0   -8.40    5.90
 -10   5   0    1.90    5.50
 -10   5   0    0.60    1.10
 -10   5   0   -1.30    2.00
 -10  -6   0   34.00   10.50
 -10   6   0   20.20    7.30
 -10   6   0   25.70    3.60
  10   6   0   23.10    4.70
  10  -6   0   20.90    3.50
  10  -6   0    7.00    7.40
 -10  -6   0   26.00    5.40
 -10  -6   0   27.70    4.10
  10   6   0   22.10   11.00
  10   7   0   -0.50    1.30
  10  -7   0    0.50    1.10
  10  -7   0  -10.00    7.40
  10  -7   0    0.00    1.60
 -10   7   0   -0.40    0.70
 -10  -7   0    2.30    1.40
  10   7   0    4.20    1.60
 -10   7   0   -6.80    6.40
 -10  -7   0    0.90    1.50
 -10   7   0    0.10    1.40
  11   0   0    1.50    5.70
 -11   0   0   -6.60    4.90
 -11   0   0    1.30    1.30
  11   0   0    0.70    1.10
  11   0   0   -1.10    2.40
 -11   0   0   -0.40    2.10
  11  -1   0  111.69    8.20
 -11   1   0  110.59    8.90
  11  -1   0  132.09   11.60
  11   1   0  136.09   15.30
 -11   1   0  130.69   14.00
  11   1   0  129.79    7.40
 -11   1   0  122.29   11.20
  11   1   0  119.49    8.60
 -11  -1   0  147.09   17.20
 -11  -1   0  121.29    8.50
  11   1   0  156.18   15.80
 -11  -1   0  113.79   10.80
  11  -1   0  117.69   15.40
  11  -2   0   -0.40    1.10
  11  -2   0   -2.30    1.40
  11   2   0    0.00    2.80
 -11  -2   0    1.30    1.60
 -11  -2   0    4.90    6.00
 -11  -2   0   -1.50    2.30
  11   2   0   -0.80    1.40
  11   2   0    1.30    6.70
 -11   2   0   -1.10    2.20
 -11   2   0  -11.50    4.90
  11   2   0   -0.80    1.00
  11  -2   0   -5.70    5.00
  11   3   0    7.70    2.30
  11  -3   0   13.50    6.50
 -11  -3   0    6.30    2.40
 -11  -3   0   -5.60    6.60
  11   3   0    1.30    2.00
  11   3   0   19.50    8.60
 -11  -3   0    4.20    3.80
  11  -3   0    8.80    3.00
  11  -3   0    7.50    2.60
  11  -3   0    6.70    3.80
  11   3   0   14.10    5.10
 -11   4   0    0.90    1.40
  11   4   0   -0.80    1.50
  11  -4   0   -1.40    0.80
 -11   4   0   -2.00    1.50
  11  -4   0    3.80    3.40
  11  -4   0   -4.60    6.70
  11   4   0   -1.20    7.30
 -11  -4   0   -0.70    1.10
 -11   4   0   -4.40    6.10
 -11   5   0    3.20    1.70
  11  -5   0    1.90    1.70
 -11   5   0    3.90    7.10
  11   5   0    1.90    1.90
  11   5   0  -10.30    8.40
 -11   5   0    6.60    3.70
  11   5   0    2.80    1.20
 -11  -5   0    6.50    8.40
  11  -5   0    3.10    7.70
  11  -5   0    1.50    2.60
 -11   6   0   -4.90    7.40
 -11  -6   0   -0.50    1.20
  11   6   0    0.00    1.10
  11   6   0   -3.60   10.80
  11  -6   0    1.90    8.80
  11  -6   0    1.30    3.80
  11  -6   0    1.00    1.50
  11   6   0    0.90    1.80
  12   0   0  730.53   38.90
  12   0   0  821.32   36.50
 -12   0   0  843.82   39.50
 -12   0   0  746.33   30.20
 -12   0   0  798.32   35.40
  12   0   0  767.62   29.80
 -12  -1   0    1.50    2.50
  12   1   0    0.00    1.40
  12  -1   0   -9.10    6.10
 -12   1   0    1.10    1.80
  12   1   0    2.60    1.70
  12  -1   0   -2.30    1.80
  12  -1   0    0.40    1.10
  12   1   0  -18.70    7.00
 -12   1   0   -5.60    6.50
 -12  -1   0    0.10    1.30
  12   1   0   -0.80    2.70
  12  -1   0    0.60    1.70
 -12   1   0   -0.50    2.30
 -12  -1   0    1.40    7.30
  12   2   0  128.99    9.30
  12   2   0  148.79   13.50
  12  -2   0  156.88   10.10
  12  -2   0  150.28   13.20
 -12  -2   0  166.88   10.50
 -12  -2   0  160.88   16.80
 -12   2   0  156.68   16.50
  12   2   0  126.49   18.20
 -12  -2   0  141.79   12.70
  12   2   0  156.18   10.50
  12  -2   0  167.38   19.60
  12   3   0    1.00    3.00
  12  -3   0    0.70    8.00
  12   3   0    2.90    2.70
  12  -3   0    1.40    1.60
 -12   3   0    0.00    7.90
 -12   3   0   -0.10    1.30
 -12  -3   0   -0.80    2.90
  12  -3   0    0.10    2.50
 -12  -3   0    0.80    1.70
  12   3   0    2.70    8.40
  12   3   0    0.00    1.50
 -12  -3   0   10.00    8.30
  12  -3   0   -1.20    1.00
 -12   3   0    0.20    2.40
 -12  -4   0  337.87   16.60
  12   4   0  312.57   14.20
 -12   4   0  344.37   19.40
 -12  -4   0  339.97   21.10
  12   4   0  333.57   21.60
  12  -4   0  338.77   15.90
 -12  -4   0  320.57   25.30
 -12   4   0  297.47   21.90
  12  -4   0  314.87   19.60
  12  -4   0  333.17   24.50
  12   4   0  380.96   27.80
  12  -5   0   -2.00    1.90
  12  -5   0    0.20    1.50
  12   5   0    2.40    1.80
  12  -5   0   17.10    9.80
 -12  -5   0    1.80    2.20
 -12   5   0    2.80    9.20
  12   5   0   16.90   12.10
  12   5   0   -0.30    1.50
 -12  -5   0   -3.70    9.50
 -12   5   0   -2.90    1.30
 -13   0   0   -1.70    2.20
  13   0   0   -0.20    1.40
 -13   0   0  -12.30    8.10
  13   0   0   -2.40    2.00
  13   0   0    1.20    2.00
  13   0   0   -5.30    8.20
 -13   0   0   -3.10    0.80
 -13  -1   0   51.39   12.80
  13  -1   0   49.20   10.00
 -13  -1   0   40.70    6.20
 -13   1   0   28.10    6.80
 -13   1   0   34.60   11.40
 -13  -1   0   35.20    8.10
 -13   1   0   52.89    9.70
  13   1   0   27.20    5.60
  13  -1   0   35.20   12.00
  13   1   0   16.00   10.50
  13   1   0   29.80    4.40
  13  -1   0   35.30    6.20
  13   1   0   39.20    9.10
  13   2   0    0.90    1.50
 -13  -2   0   -0.50    9.50
 -13   2   0    7.10    4.20
  13   2   0    6.50    9.30
 -13  -2   0    1.60    2.20
  13  -2   0    1.10    1.70
 -13  -2   0   -3.10    2.20
  13   2   0    1.90    2.40
 -13   2   0    1.70    9.10
  13  -2   0    0.60    2.80
  13   2   0    0.40    2.80
  13   3   0  184.78   10.00
 -13   3   0  177.08   18.80
  13  -3   0  185.08   21.80
  13  -3   0  160.68   10.80
 -13  -3   0  159.98   11.00
  13   3   0  182.78   24.60
  13  -3   0  177.08   15.10
 -13   3   0  174.18   14.10
  13   3   0  175.08   15.80
  13   3   0  162.08   11.50
  13   4   0    0.10    1.70
 -13  -4   0   -1.20    1.60
  13  -4   0    0.70    2.60
  13  -4   0    1.00    1.60
  13  -4   0  -10.90    8.60
 -13   4   0   -5.70    9.20
 -13   4   0   -2.70    1.70
  13   4   0    4.20   12.70
  14   0   0  135.09   19.90
  14   0   0  100.09   18.30
 -14   0   0  120.29   15.70
 -14   0   0  150.68   21.20
  14   0   0  133.79   10.40
  14  -1   0    0.80    3.10
  14  -1   0  -19.50   10.40
 -14  -1   0    2.00    3.70
  14   1   0    6.10    4.90
  14   1   0    0.90    2.20
  14  -1   0   -0.30    1.80
 -14  -1   0   -0.30   10.50
  14   1   0  -14.30   10.20
 -14   1   0   -4.40    1.40
 -14   1   0   -6.90    9.80
  14  -2   0  155.08   13.80
  14  -2   0  154.38   22.10
 -14   2   0  141.29   16.90
  14   2   0  167.58   23.20
 -14   2   0  169.88   21.40
  14   2   0  164.88   15.90
  14   2   0  137.69   10.80
  14  -2   0  169.68   19.80
  14  -3   0   -0.20    1.90
  14   3   0    0.50    3.50
 -14   3   0    3.70   11.20
  14   3   0   12.50   13.60
 -14  -3   0   -2.80    1.60
 -14  -3   0    4.70   13.50
 -14   3   0    2.50    3.30
  14  -3   0    3.50   10.90
  14   3   0    1.60    2.10
  15   0   0  -18.20   13.10
 -15   0   0   -3.90    2.00
  15   0   0    5.00    4.50
  15   0   0   -0.20    1.80
 -15   0   0   -0.30   13.50
 -15   1   0  -11.20   14.90
  15  -1   0    7.90   13.90
  15  -1   0    2.30    2.10
  15   1   0   14.90   14.20
  15   1   0    2.50    3.30
 -15  -1   0    0.00    3.10
 -15   1   0   -0.30    3.60
  15   1   0    6.90    5.30
 -15  -1   0  -17.40   13.60
   0  -1   1   -0.20    0.30
   0  -1  -1    0.00    0.10
   0   1  -1   -0.10    0.30
   0  -1  -1    0.40    0.40
   0   1  -1    0.10    0.20
   0  -1  -1    0.20    0.20
   0  -1   1    0.50    0.20
   0  -1   1    0.20    0.20
   0   1  -1    0.00    0.20
   0  -1   1   -0.20    0.10
   0  -2  -1  653.53   18.90
   0  -2   1  648.04   19.20
   0  -2  -1  623.94   18.90
   0   2  -1  633.04   19.20
   0  -3  -1    0.20    0.30
   0  -3   1    0.40    0.40
   0  -3   1    0.10    0.60
   0  -3  -1    1.60    0.40
   0  -3   1    1.10    0.40
   0  -3   1    0.10    0.30
   0  -3  -1    0.00    0.40
   0   3  -1    0.10    0.60
   0  -3  -1   -0.30    0.40
   0  -3  -1   -0.40    0.40
   0   3  -1    0.00    0.30
   0  -5  -1   -0.30    0.50
   0  -5   1    0.00    0.60
   0  -6  -1   57.19    3.70
   0  -6   1   57.39    4.00
   0  -7   1   -0.10    1.00
   0  -7  -1    0.00    0.90
   0  -8  -1    5.00    1.60
   0  -8   1    1.70    1.30
   0  -9  -1   -0.40    1.10
   0  -9   1    1.30    1.50
   1   0  -1    0.00    0.10
   1   0   1    0.50    0.50
   1   0  -1    0.00    0.30
   1   0  -1    0.50    0.50
  -1   0  -1    0.00    0.10
  -1   0   1    0.10    0.10
  -1   0   1    0.00    0.10
   1   0   1    0.00    0.30
   1   0   1    0.10    0.10
  -1   0  -1    0.30    0.50
   1   0  -1    0.00    0.20
  -1   0  -1    0.10    0.30
  -1   0   1    0.20    0.30
  -1   0   1    0.70    0.40
   1  -1  -1 3196.78  101.59
  -1  -1   1 3374.86  107.29
  -1   1  -1 3271.97  102.99
   1   1   1 2942.01  105.69
   1  -1   1 3161.78  102.79
  -1  -1  -1 3376.36  106.59
  -1   1   1 3235.48  101.69
  -1   2  -1 1090.29   30.00
  -1  -2   1  955.00   31.70
   1  -2  -1 1007.10   29.60
  -1   2  -1 1006.20   30.00
   1   2   1 1027.10   30.90
   1   2  -1 1010.60   31.00
  -1  -2  -1  987.00   32.10
  -1   2   1 1062.89   29.50
  -1   3  -1  452.45   13.40
  -1  -3   1  459.05   15.00
   1   3   1  455.15   15.00
   1   3  -1  440.26   15.20
  -1  -3  -1  444.16   15.00
  -1  -4   1  234.38    8.80
  -1  -4   1  241.98    8.40
   1   4   1  238.58    8.60
   1   4   1  223.58    8.20
  -1  -4  -1  229.58    8.60
   1   4  -1  220.48    8.40
  -1  -4  -1  234.98    8.30
   1   4  -1  224.08    8.60
   1   4  -1  228.88    9.00
  -1  -5   1  613.84   19.40
  -1  -5  -1  614.84   18.60
  -1  -5  -1  620.54   18.70
   1   5  -1  608.74   19.20
  -1  -6   1   82.39    4.90
   1  -6  -1   99.49    5.20
   1  -6   1   90.19    5.30
  -1  -6  -1   84.69    4.60
  -1  -7   1  232.38   10.00
   1  -7  -1  239.78   10.00
   1  -7   1  237.38   10.40
  -1  -7  -1  237.78    9.50
  -1  -8   1   13.20    2.60
   1  -8  -1   14.70    2.70
  -1  -8  -1   18.00    2.70
   1  -8   1   20.50    3.40
   1  -9  -1   52.39    4.50
  -1  -9   1   54.19    4.60
   1  -9   1   41.70    4.90
  -1  -9  -1   49.80    4.10
   2   0  -1    0.00    0.20
   2   0   1   -0.20    0.50
   2   0   1   -0.10    0.20
   2   0  -1   -0.50    0.40
  -2   0  -1   -0.20    0.70
  -2   0   1    0.40    0.60
  -2   0   1   -0.40    0.40
   2   0  -1    0.50    0.70
   2   0   1    0.10    0.70
  -2   0   1   -0.10    0.30
  -2   0  -1    0.50    0.60
  -2   0   1    0.10    0.20
   2   0  -1   -0.10    0.20
  -2  -1   1   28.10    1.70
  -2  -1   1   25.90    2.30
   2   1   1   28.00    2.40
   2  -1  -1   27.80    2.10
   2  -1  -1   28.50    1.60
  -2  -1   1   24.50    2.50
  -2   1  -1   27.30    1.60
  -2   1  -1   22.90    2.80
   2   1   1   26.90    1.40
   2   1   1   29.40    2.80
   2   1   1   25.30    1.70
   2  -1  -1   32.00    2.60
  -2   1  -1   25.90    2.20
  -2  -1   1   24.80    1.50
   2   1  -1   25.60    2.60
   2   1  -1   23.00    1.60
  -2  -1  -1   20.60    2.50
   2   1  -1   27.70    2.40
  -2   1   1   24.60    1.50
   2  -1   1   26.40    2.20
   2  -1   1   27.90    2.50
  -2   1   1   27.10    2.10
   2   1  -1   28.70    1.50
  -2  -1  -1   26.70    1.70
  -2  -1  -1   25.90    3.10
  -2   1   1   25.60    2.30
  -2  -1  -1   28.30    1.40
   2  -1   1   26.60    1.60
   2   2   1  283.57   11.50
   2   2   1  274.17   10.70
  -2   2  -1  288.37   10.60
   2  -2  -1  289.47   10.40
  -2  -2   1  284.37   11.30
  -2  -2   1  296.17   10.80
  -2  -2  -1  285.07   11.50
   2  -2   1  276.27   10.40
  -2   2   1  290.67   10.20
  -2  -2  -1  290.17   10.80
   2   2  -1  289.27   11.50
   2   2  -1  286.47   10.80
   2  -3  -1   19.30    1.80
   2   3   1   23.00    1.60
   2   3   1   22.40    1.60
  -2  -3   1   26.40    3.00
   2  -3  -1   18.10    1.10
  -2   3  -1   20.00    2.00
  -2   3  -1   18.00    1.20
  -2  -3   1   20.00    3.00
  -2  -3   1   20.20    1.60
  -2   3  -1   19.00    1.60
  -2  -3   1   19.90    1.70
   2  -3  -1   20.90    1.50
   2   3   1   13.20    2.50
   2   3   1   19.70    2.70
   2  -3   1   17.80    1.20
   2   3  -1   18.20    1.60
  -2  -3  -1   21.10    1.70
  -2   3   1   20.40    1.10
  -2   3   1   19.80    1.40
  -2  -3  -1   19.80    2.90
   2   3  -1   22.60    2.80
   2   3  -1   16.20    2.90
  -2  -3  -1   13.20    2.20
  -2  -3  -1   21.30    1.50
   2   3  -1   16.50    1.50
  -2  -4   1    8.30    1.30
   2   4   1    6.00    1.40
   2   4   1    6.30    1.60
   2   4   1    8.30    2.20
  -2  -4   1    9.20    1.80
  -2  -4   1    9.20    2.20
   2   4   1    9.60    1.40
  -2  -4   1    9.80    1.80
  -2  -4  -1    7.80    1.30
  -2  -4  -1   10.00    1.40
   2   4  -1    7.40    1.70
   2  -4   1    8.40    1.70
   2   4  -1   15.70    3.00
  -2  -4  -1    6.00    1.50
   2   4  -1   10.40    1.60
  -2  -4  -1    6.40    2.00
  -2  -5   1   20.10    2.60
  -2  -5   1   22.50    1.80
  -2  -5   1   23.00    2.60
   2   5   1   25.20    2.20
   2   5   1   24.80    3.30
   2   5   1   24.00    1.60
  -2  -5   1   25.10    3.40
   2  -5  -1   27.10    3.00
   2  -5   1   22.90    2.90
   2   5  -1   23.00    3.50
   2   5  -1   24.50    1.80
   2   5  -1   28.50    3.80
  -2  -5  -1   26.60    2.50
  -2  -5  -1   23.90    1.80
  -2  -5  -1   28.20    3.50
   2   5  -1   25.10    3.00
   2  -6  -1    1.00    1.00
  -2  -6   1    6.30    1.40
  -2  -6   1    5.30    1.00
  -2  -6   1    4.20    1.40
   2  -6   1    5.10    1.70
  -2  -6  -1    2.70    1.10
   2   6  -1    4.20    1.30
  -2  -6  -1    2.70    0.80
  -2  -6  -1    4.50    1.20
   2   6  -1    4.00    1.90
   2   6  -1    3.50    1.30
  -2  -6  -1    3.60    1.90
   2  -7  -1   11.60    2.40
  -2  -7   1   12.40    2.40
   2  -7   1   13.20    2.70
  -2  -7  -1   18.50    2.60
  -2  -8   1   15.80    2.80
   2  -8  -1   13.10    2.80
   2  -8   1   16.10    3.20
  -2  -8  -1   14.10    2.50
  -2  -9   1   19.80    3.30
   2  -9  -1   17.60    3.50
   2  -9   1   15.20    3.10
  -2  -9  -1   24.20    3.30
  -3   0  -1   -0.80    0.40
   3   0   1    1.70    1.30
   3   0  -1    0.10    0.30
   3   0  -1    1.90    1.30
   3   0  -1   -0.50    0.60
   3   0   1   -0.20    0.30
  -3   0  -1    0.00    0.30
   3   0   1   -0.40    0.60
  -3   0   1    0.00    0.30
   3   0  -1    0.50    0.60
  -3   0  -1    1.20    1.10
  -3   0   1    0.00    1.00
  -3   0   1   -0.90    0.40
   3   1   1 1267.37   40.70
   3  -1  -1 1267.17   40.00
  -3  -1   1 1248.38   40.40
   3  -1   1 1267.47   40.10
   3   1  -1 1369.86   41.00
  -3  -1  -1 1229.38   40.60
  -3  -2   1  170.68    6.10
  -3  -2   1  175.18    8.80
  -3   2  -1  162.68    8.00
  -3  -2   1  172.88    6.70
   3   2   1  175.08    6.70
   3  -2  -1  162.28    6.10
   3  -2  -1  159.18    7.20
   3   2   1  183.38    8.30
   3  -2  -1  169.28    8.00
  -3   2  -1  171.58    7.40
  -3  -2   1  168.88    7.90
   3   2   1  156.08    8.60
  -3  -2  -1  171.28    8.90
  -3  -2  -1  153.38    7.00
   3  -2   1  153.68    7.80
   3  -2   1  166.88    7.40
   3   2  -1  174.48    8.20
   3   2  -1  163.98    6.60
   3   2  -1  158.38    8.70
  -3  -2  -1  152.98    7.80
   3  -2   1  161.48    6.10
  -3   2   1  172.08    7.80
  -3   2   1  158.88    7.00
   3   3   1 1507.75   47.70
  -3   3  -1 1508.75   45.60
   3  -3  -1 1422.76   45.30
  -3  -3   1 1528.25   47.40
  -3   3   1 1471.65   45.00
   3   3  -1 1573.54   48.10
  -3  -3  -1 1475.55   47.50
   3  -3   1 1486.65   45.50
   3  -4  -1   83.09    4.50
   3  -4  -1   80.09    3.90
  -3  -4   1   76.29    5.90
   3   4   1   85.39    5.60
   3   4   1   86.29    4.00
  -3   4  -1   77.69    3.20
   3   4   1   87.59    6.50
  -3   4  -1   87.59    4.00
  -3   4  -1   82.89    3.90
  -3  -4   1   76.59    5.20
  -3  -4   1   80.09    4.10
   3   4   1   83.69    4.10
   3  -4  -1   80.29    3.30
  -3  -4   1   81.69    4.20
  -3   4  -1   85.49    4.60
   3   4  -1   85.19    4.40
  -3  -4  -1   87.19    6.40
  -3  -4  -1   85.49    3.90
   3   4  -1   88.89    5.70
  -3   4   1   82.49    3.10
   3   4  -1   82.89    4.20
  -3   4   1   80.59    3.60
  -3  -4  -1   86.29    4.30
   3   4  -1   76.89    6.30
   3  -4   1   74.59    3.30
  -3   4   1   85.89    4.10
  -3  -4  -1   63.49    4.90
  -3  -5   1  276.87   10.00
   3   5   1  272.87   10.00
  -3  -5   1  288.47   12.60
  -3  -5   1  275.27   10.30
   3   5   1  283.97   12.90
  -3  -5   1  269.67   11.40
   3   5   1  262.37   11.60
   3   5  -1  267.97   11.80
  -3  -5  -1  285.67   11.70
  -3  -5  -1  277.57   10.00
   3  -5   1  272.07   10.90
   3   5  -1  279.37   13.10
  -3  -5  -1  264.67    9.70
   3   5  -1  270.47   10.50
  -3  -5  -1  275.57   12.60
   3  -6  -1   22.10    3.00
  -3  -6   1   20.90    3.20
   3   6   1   20.30    1.80
  -3  -6   1   21.50    3.80
   3   6   1   27.20    3.60
  -3  -6   1   22.00    2.50
   3   6   1   24.60    4.10
   3   6   1   25.60    3.00
  -3  -6   1   20.50    2.70
  -3  -6  -1   23.90    2.10
   3   6  -1   26.00    3.70
  -3  -6  -1   27.50    3.50
   3   6  -1   23.90    3.10
  -3  -6  -1   23.60    2.70
   3   6  -1   19.90    1.90
  -3  -6  -1   21.60    3.70
   3  -6   1   21.10    3.10
   3   6  -1   20.60    3.90
  -3  -7   1   13.10    2.50
  -3  -7   1   12.60    1.80
   3  -7  -1   11.00    2.30
  -3  -7   1   16.70    2.40
  -3  -7   1    9.90    2.90
   3   7  -1   16.90    2.50
  -3  -7  -1   14.10    2.20
  -3  -7  -1   14.20    2.90
  -3  -7  -1   14.50    2.20
  -3  -7  -1   10.50    1.50
   3  -7   1   16.40    3.00
   3   7  -1   14.60    3.20
  -3  -8   1   24.50    3.40
   3  -8  -1   22.80    3.40
   3  -8   1   29.00    4.10
  -3  -8  -1   22.20    2.90
  -3  -9   1   25.10    3.50
   3  -9  -1   26.30    3.90
  -3  -9  -1   24.10    3.10
   3  -9   1   24.30    3.80
  -4   0  -1   -0.50    0.70
   4   0  -1    0.20    0.90
  -4   0   1    0.50    0.50
  -4   0   1    0.70    1.00
   4   0   1    0.20    1.50
  -4   0  -1    0.10    0.70
  -4   0  -1   -1.30    1.20
  -4   0   1    0.30    1.10
   4   0   1   -0.20    0.80
   4   0  -1    0.30    0.50
   4   0  -1    0.00    1.30
   4   0  -1    0.00    0.40
   4   0   1    0.20    0.50
   4  -1  -1  961.10   33.00
   4   1   1  984.20   33.70
  -4   1  -1  960.30   33.00
   4   1  -1 1043.60   34.00
  -4   1   1  941.21   32.50
   4  -1   1  946.41   32.90
  -4  -2   1   17.40    3.70
   4  -2  -1   17.80    3.50
   4   2   1   18.70    2.50
   4  -2  -1   21.40    1.90
  -4  -2   1   12.70    1.50
  -4  -2   1   20.00    2.50
   4  -2  -1   20.10    3.10
   4   2   1   19.70    1.60
  -4  -2   1   22.10    3.50
   4   2   1   21.00    3.50
  -4   2  -1   20.20    3.10
  -4   2  -1   12.50    2.90
  -4   2  -1   13.50    1.80
   4   2   1   13.50    3.40
  -4  -2  -1   19.80    4.00
  -4   2   1   18.40    3.20
   4   2  -1   19.60    3.50
  -4   2   1   20.70    3.00
   4  -2   1   14.60    2.00
  -4  -2  -1   21.60    3.60
   4   2  -1   18.80    3.80
   4  -2   1   13.40    2.60
  -4   2   1   17.50    2.00
   4  -2   1   18.30    3.30
   4   2  -1   19.70    1.70
  -4  -2  -1   18.00    1.60
  -4  -2  -1   13.10    2.00
   4   2  -1   17.70    2.40
   4  -3  -1   64.99    3.50
   4  -3  -1   61.19    5.10
  -4   3  -1   71.99    5.40
  -4   3  -1   61.19    4.40
  -4  -3   1   64.09    3.90
   4   3   1   65.39    3.90
  -4  -3   1   60.89    5.70
   4   3   1   60.49    3.20
   4   3   1   68.49    5.40
  -4  -3   1   62.89    3.60
  -4  -3   1   60.79    5.00
   4   3   1   67.09    6.10
   4  -3  -1   60.49    4.90
  -4   3  -1   67.49    3.50
  -4  -3  -1   58.89    5.70
  -4  -3  -1   59.79    3.80
   4   3  -1   60.09    5.20
   4   3  -1   59.79    6.10
  -4   3   1   62.29    3.30
  -4  -3  -1   71.59    3.40
   4   3  -1   67.39    4.00
   4  -3   1   62.59    5.20
  -4   3   1   66.89    4.40
   4  -3   1   60.49    3.30
   4   3  -1   62.69    3.50
  -4   3   1   70.39    5.00
  -4  -3  -1   58.79    5.00
  -4  -4   1    1.30    0.80
   4  -4  -1    2.50    1.70
   4  -4  -1   -0.10    0.40
   4   4   1    0.80    0.70
   4  -4  -1   -0.20    0.70
   4   4   1    1.70    1.60
  -4   4  -1   -1.60    1.50
   4   4   1    0.00    0.60
   4   4   1   -0.50    2.10
  -4  -4   1    1.00    1.20
  -4  -4   1    1.00    0.80
  -4   4  -1    0.60    0.90
  -4  -4   1   -0.90    1.80
  -4   4  -1    0.70    0.60
  -4   4   1    0.90    0.80
   4  -4   1    0.20    0.50
  -4  -4  -1    1.00    2.10
   4  -4   1    0.60    0.90
   4  -4   1    1.00    1.60
  -4  -4  -1    0.10    0.70
  -4  -4  -1    0.60    1.20
   4   4  -1   -1.20    2.10
   4   4  -1    1.30    0.80
  -4   4   1    1.60    1.50
  -4   4   1    0.60    0.50
  -4  -4  -1    0.20    0.60
   4   4  -1   -0.40    0.50
   4   4  -1    0.80    1.30
  -4   5  -1   47.30    3.50
   4   5   1   52.29    6.00
   4  -5  -1   41.00    2.20
  -4  -5   1   39.20    3.10
   4   5   1   44.10    3.10
  -4   5  -1   42.30    3.60
  -4   5  -1   39.80    2.70
   4  -5  -1   42.20    2.70
  -4  -5   1   41.00    3.20
  -4   5  -1   42.20    2.60
  -4  -5   1   44.60    5.80
   4   5   1   40.00    3.10
   4   5   1   52.29    6.60
  -4  -5   1   45.00    5.20
   4  -5  -1   43.40    3.50
  -4  -5  -1   39.80    2.80
   4   5  -1   36.70    3.10
  -4   5   1   45.70    3.00
   4   5  -1   50.59    6.60
  -4  -5  -1   39.50    5.60
  -4   5   1   41.90    2.40
   4   5  -1   45.30    5.60
   4   5  -1   44.10    3.40
  -4  -5  -1   44.90    3.30
   4  -5   1   39.30    2.20
  -4  -5  -1   44.40    5.30
   4   6   1   73.99    7.00
   4   6   1   78.19    5.90
  -4  -6   1   82.29    4.80
   4   6   1   72.79    4.40
  -4  -6   1   75.39    4.40
   4  -6  -1   70.69    5.00
  -4  -6   1   82.79    7.00
  -4  -6   1   81.39    5.90
   4   6  -1   75.69    4.90
  -4  -6  -1   78.09    7.00
   4   6  -1   73.19    6.00
  -4  -6  -1   74.39    5.70
   4  -6   1   78.29    5.30
   4   6  -1   88.59    7.90
  -4  -6  -1   70.59    4.30
  -4  -6  -1   75.99    4.30
  -4  -7   1   19.30    4.40
   4  -7  -1   23.00    3.50
  -4  -7   1   16.40    3.10
   4   7   1   17.60    2.60
  -4  -7   1   21.10    2.70
  -4  -7   1   21.40    3.00
   4   7   1   19.10    4.60
   4   7   1   20.30    1.90
  -4  -7  -1   22.50    3.50
   4  -7   1   23.60    3.80
   4   7  -1   21.00    4.20
   4   7  -1   20.40    4.70
  -4  -7  -1   20.30    2.70
   4   7  -1   23.20    3.30
  -4  -7  -1   18.80    2.50
  -4  -7  -1   27.00    4.60
  -4  -8   1   43.20    4.00
  -4  -8   1   38.70    5.00
   4  -8  -1   51.59    7.40
   4  -8   1   48.30    5.50
  -4  -8  -1   42.00    2.70
   4   8  -1   49.10    5.10
  -4  -8  -1   37.50    3.40
  -4  -8  -1   37.60    4.60
   4   8  -1   42.90    3.70
   4  -9  -1   33.90    4.50
  -4  -9   1   23.60    3.50
   4  -9   1   21.70    3.60
  -4  -9  -1   27.80    3.40
   5   0  -1   -0.10    0.40
  -5   0   1    0.20    0.60
  -5   0  -1    0.30    1.10
  -5   0  -1    0.10    0.60
   5   0  -1    0.40    1.20
  -5   0   1   -0.30    1.00
   5   0   1    0.40    0.60
  -5   0  -1    1.00    1.90
   5   0  -1    0.00    0.50
   5   0   1    0.40    1.50
   5   0   1    0.20    1.20
   5   0  -1   -0.30    1.80
  -5   0   1    3.20    2.10
  -5   1  -1  220.68   10.60
  -5   1  -1  185.88   11.10
   5   1   1  210.08   11.90
  -5   1  -1  202.28    8.40
  -5  -1   1  184.68   11.10
   5  -1  -1  199.38   10.20
  -5  -1   1  198.28   10.40
   5   1   1  198.48    8.50
   5   1   1  208.28    7.70
  -5  -1   1  195.28    8.40
   5  -1  -1  205.08    8.40
   5  -1  -1  216.08   11.70
   5   1   1  227.48   11.10
  -5   1   1  212.48    8.40
  -5  -1  -1  206.28   10.70
  -5  -1  -1  198.08    8.50
   5   1  -1  210.78    8.70
   5  -1   1  188.08   11.10
   5  -1   1  202.88    8.40
   5   1  -1  206.18   11.80
  -5   1   1  217.58   11.40
   5   1  -1  209.88   10.70
  -5   1   1  198.38   10.00
  -5  -1  -1  190.88   11.50
   5  -1   1  209.88   10.40
  -5  -2   1    5.30    1.30
   5   2   1    2.50    2.50
   5   2   1    9.70    2.10
   5  -2  -1    8.30    2.90
  -5   2  -1    4.90    1.90
  -5   2  -1    3.90    1.30
   5   2   1    4.10    1.90
  -5  -2   1    4.90    2.10
  -5  -2   1    7.50    3.20
  -5  -2   1    6.00    1.60
  -5   2  -1    5.70    2.50
   5   2   1    4.60    1.10
   5  -2  -1    4.80    1.30
   5  -2  -1    4.50    1.90
  -5  -2  -1    4.60    1.10
  -5  -2  -1    6.10    2.30
  -5   2   1    3.60    1.70
  -5   2   1    7.00    1.50
  -5  -2  -1    3.50    1.20
   5   2  -1    5.60    1.20
   5   2  -1    4.70    1.40
   5   2  -1    9.00    3.60
   5  -2   1    4.40    2.40
  -5  -2  -1    0.30    2.10
   5  -2   1    4.60    1.90
   5   2  -1    6.20    2.30
   5  -2   1    5.40    1.40
  -5   2   1    6.60    2.60
   5  -3  -1  536.55   21.70
  -5  -3   1  579.14   21.90
   5   3   1  572.94   23.80
  -5   3  -1  569.14   20.60
   5  -3  -1  582.94   20.80
  -5  -3   1  525.25   22.80
   5   3   1  585.24   22.40
  -5   3  -1  558.84   21.90
  -5   3   1  531.45   21.20
   5  -3   1  530.55   20.50
   5   3  -1  584.64   22.40
  -5  -3  -1  605.34   24.00
   5   3  -1  542.65   23.60
   5  -3   1  547.25   21.90
  -5  -3  -1  577.54   22.10
  -5   3   1  560.04   20.30
  -5  -4   1    4.80    1.30
  -5   4  -1    5.50    1.30
  -5  -4   1    9.50    2.80
  -5   4  -1    8.30    2.10
   5   4   1    5.30    3.30
   5  -4  -1    9.20    2.30
   5   4   1    6.50    1.40
  -5   4  -1    7.60    2.80
   5   4   1    8.40    1.90
   5   4   1    8.00    2.70
   5  -4  -1    8.80    1.70
  -5  -4   1    5.80    3.10
  -5  -4   1    6.20    1.60
   5  -4  -1    6.80    2.70
  -5  -4  -1    8.20    1.50
   5   4  -1    8.30    1.70
  -5  -4  -1    8.20    2.70
   5   4  -1    9.30    2.90
   5  -4   1    7.60    2.10
  -5   4   1    2.50    2.20
  -5   4   1    9.30    1.60
  -5   4   1    9.90    2.20
   5  -4   1    3.00    2.40
   5   4  -1    6.70    1.80
   5   4  -1    7.20    3.50
   5  -4   1    8.20    1.60
  -5  -4  -1    7.40    1.80
  -5  -4  -1   11.20    3.70
  -5  -5   1  183.88   11.90
   5  -5  -1  184.98    7.20
  -5  -5   1  198.08    8.60
  -5   5  -1  191.58    9.40
   5  -5  -1  180.88    9.50
  -5  -5   1  204.78   10.90
  -5  -5   1  181.38    8.00
   5   5   1  180.78    8.30
   5   5   1  194.28   11.00
  -5   5  -1  194.08    8.40
   5   5   1  173.18    7.70
  -5   5  -1  183.48    7.00
   5  -5  -1  193.28    8.60
  -5   5   1  187.68    8.80
   5  -5   1  204.28    8.80
  -5  -5  -1  198.28   12.20
  -5   5   1  194.48    8.10
   5  -5   1  187.08    9.60
   5   5  -1  191.38    8.70
  -5  -5  -1  188.88    7.70
  -5  -5  -1  204.98    8.70
  -5  -5  -1  192.68   10.80
   5  -5   1  187.58    7.20
  -5   5   1  188.98    6.90
   5   5  -1  184.18    8.30
   5   5  -1  206.28   11.30
  -5  -6   1   18.70    3.00
   5   6   1   12.60    4.70
  -5   6  -1   15.30    1.90
   5   6   1   16.20    2.50
  -5  -6   1   14.20    2.30
  -5   6  -1   17.70    2.20
   5   6   1   20.00    2.80
   5   6   1   16.50    3.70
  -5  -6  -1   17.00    2.40
  -5  -6  -1   16.40    2.80
   5   6  -1   18.30    5.00
   5   6  -1   18.10    2.90
   5   6  -1   19.80    2.90
   5   6  -1   15.30    3.60
   5  -6   1   17.50    1.50
   5  -6   1   16.70    3.00
   5   7   1  197.38   10.90
   5   7   1  208.58    9.90
  -5  -7   1  197.08    9.10
   5   7   1  207.78    8.50
   5   7   1  218.98   13.00
   5  -7  -1  215.98   10.20
  -5  -7   1  207.58   12.50
  -5  -7   1  229.98   11.30
  -5  -7   1  203.18    9.00
  -5  -7  -1  193.68   10.70
   5   7  -1  210.38   11.40
   5   7  -1  181.28    9.20
  -5  -7  -1  225.68   13.00
   5   7  -1  224.08   13.70
  -5  -7  -1  213.78    9.00
  -5  -7  -1  200.28    8.70
   5   7  -1  185.28    8.70
  -5  -8   1   -0.20    0.80
   5   8   1    0.40    0.70
  -5  -8   1    0.00    1.20
  -5  -8   1   -3.20    4.30
   5  -8  -1    0.00    1.30
  -5  -8  -1   -3.50    4.40
  -5  -8  -1    0.20    0.70
   5   8  -1   -0.30    0.70
  -5  -8  -1    0.30    1.10
   5   8  -1   -0.30    1.10
   5   8  -1    2.70    4.80
   5  -8   1    0.70    1.40
  -6   0  -1    1.40    1.60
   6   0  -1   -0.10    0.50
   6   0  -1    0.90    2.50
   6   0   1   -2.30    2.00
   6   0  -1   -0.20    0.60
  -6   0   1    1.40    1.50
  -6   0  -1    0.70    0.90
  -6   0  -1   -1.10    1.70
   6   0   1    0.10    0.50
  -6   0   1   -0.10    2.20
   6   0   1    0.50    1.50
   6   0  -1    2.10    1.80
  -6   0   1    0.30    0.70
   6   0   1    0.30    0.70
  -6   1  -1  448.16   18.30
   6  -1  -1  420.66   19.60
   6   1   1  448.16   20.40
   6   1   1  406.56   18.30
  -6  -1   1  398.26   17.90
  -6   1  -1  414.86   15.30
   6   1   1  424.66   15.60
  -6  -1   1  421.86   19.80
  -6   1  -1  426.66   19.50
   6  -1  -1  425.06   18.10
   6  -1  -1  419.96   15.40
  -6   1   1  410.16   19.00
   6  -1   1  428.76   18.10
  -6   1   1  434.96   17.90
   6   1  -1  434.06   20.30
   6  -1   1  413.16   19.40
  -6   1   1  412.66   15.20
   6   1  -1  425.96   14.40
   6   1  -1  460.95   19.00
  -6  -1  -1  409.06   18.20
  -6  -1  -1  447.26   20.30
  -6  -2   1  234.38    9.00
   6   2   1  216.48    8.50
   6   2   1  211.18   13.40
  -6   2  -1  209.78    9.20
   6  -2  -1  213.08   11.50
   6  -2  -1  214.48   12.80
  -6  -2   1  232.98   12.30
  -6  -2   1  257.87   14.20
   6  -2  -1  228.48    9.50
   6   2   1  231.68   12.50
  -6  -2   1  229.68    9.80
   6  -2   1  213.38   11.50
   6  -2   1  219.68   12.80
  -6  -2  -1  240.88   12.60
  -6  -2  -1  232.08    9.90
   6   2  -1  214.48   13.60
   6  -2   1  218.08    9.40
   6   2  -1  229.38    8.80
  -6  -2  -1  217.28   13.40
  -6   2   1  217.68    9.20
   6   2  -1  238.78   12.70
  -6   3  -1  157.88    9.00
   6   3   1  145.49   11.10
  -6   3  -1  139.69    9.80
  -6   3  -1  151.98    7.00
  -6  -3   1  147.39   10.70
   6  -3  -1  129.79    8.40
   6   3   1  140.19    7.40
   6   3   1  152.58   10.00
   6  -3  -1  143.39    6.90
   6  -3  -1  149.49   10.00
  -6  -3   1  164.48    9.90
   6   3   1  161.48    6.60
  -6  -3   1  142.19    7.30
  -6  -3   1  150.58    6.70
   6   3  -1  145.29    7.50
  -6   3   1  142.49    6.80
  -6  -3  -1  151.28   11.00
   6  -3   1  153.68   10.40
  -6  -3  -1  150.48    7.60
   6   3  -1  144.69    9.80
  -6  -3  -1  135.59    9.30
   6   3  -1  159.08    6.80
   6  -3   1  133.69    8.60
   6  -3   1  156.68    7.10
  -6   3   1  150.98    8.60
   6   3  -1  133.89   10.80
  -6  -3  -1  139.69    6.40
  -6   3   1  163.58   10.00
   6   4   1   89.29    9.20
   6   4   1   97.29    4.90
  -6   4  -1   82.29    4.80
  -6  -4   1   84.79    7.20
  -6  -4   1   86.49    4.90
  -6  -4   1   99.79    8.90
   6  -4  -1   89.19    5.00
   6  -4  -1   97.49    8.20
   6  -4  -1   87.19    6.40
   6   4   1   81.49    5.50
  -6  -4   1   79.89    5.40
   6   4   1   90.89    7.70
  -6   4  -1   86.19    6.30
  -6  -4  -1   98.59    9.20
   6  -4   1   89.09    4.90
  -6  -4  -1   83.39    5.50
   6   4  -1   96.39    9.20
  -6   4   1   88.19    8.10
  -6   4   1   87.69    4.80
   6   4  -1   87.69    5.00
   6  -4   1   91.89    6.50
  -6  -4  -1   99.09    7.90
   6   4  -1   96.99    5.90
  -6   4   1   89.99    6.20
  -6  -4  -1   86.59    4.70
   6   4  -1   97.29    8.00
   6  -4   1  105.29    8.40
   6  -5  -1    3.00    3.00
  -6  -5   1    0.50    3.40
   6   5   1    7.90    2.00
  -6  -5   1    5.50    2.60
   6  -5  -1    4.30    1.30
  -6   5  -1    6.20    3.10
  -6   5  -1    4.40    1.50
  -6   5  -1    5.80    2.00
  -6  -5   1    5.20    1.50
   6   5   1    4.30    2.60
   6   5   1    5.30    4.30
  -6  -5   1    4.00    1.60
   6  -5  -1    6.60    2.20
   6   5   1    4.90    1.40
  -6   5   1    1.80    2.60
   6  -5   1    3.00    2.90
  -6   5   1    4.30    1.20
   6   5  -1    8.90    4.30
   6   5  -1    1.90    2.10
   6   5  -1    6.00    2.00
  -6  -5  -1    4.30    1.60
  -6  -5  -1    8.20    3.10
  -6  -5  -1    3.40    1.20
   6  -5   1    7.20    1.60
  -6   5   1    5.10    1.80
  -6  -5  -1    1.20    3.50
   6  -5   1    5.90    2.10
  -6   6  -1   36.40    3.10
  -6  -6   1   40.50    3.60
   6   6   1   45.90    6.90
  -6   6  -1   32.70    4.30
   6   6   1   39.30    3.40
  -6   6  -1   39.20    3.30
   6   6   1   32.10    7.00
   6  -6  -1   37.00    2.60
  -6  -6   1   37.40    3.70
   6   6   1   32.30    3.90
   6  -6  -1   28.60    4.30
  -6   6  -1   32.40    4.50
  -6   6  -1   36.30    2.30
   6  -6  -1   39.60    3.50
  -6  -6  -1   32.70    3.10
   6   6  -1   38.30    6.00
  -6  -6  -1   37.70    4.50
   6   6  -1   39.20    4.30
  -6   6   1   41.70    3.10
  -6   6   1   42.80    4.30
   6  -6   1   37.30    2.60
  -6   6   1   33.00    2.20
   6   6  -1   26.20    6.40
   6   6  -1   34.30    4.10
  -6  -7   1   13.10    2.60
   6   7   1   13.30    6.00
   6   7   1   21.50    5.10
   6  -7  -1   17.30    3.50
   6   7   1   14.90    2.70
   6   7   1   17.50    2.80
  -6  -7   1   15.10    5.50
   6   7  -1   10.70    2.40
  -6  -7  -1   15.00    2.80
  -6  -7  -1    8.90    2.00
   6   7  -1   13.10    4.50
   6   7  -1   12.20    6.00
   6  -7   1   11.20    2.90
  -6  -7  -1   11.20    5.40
   6   7  -1   11.20    2.40
  -6  -8   1   29.90    7.10
   6  -8  -1   32.00    4.80
  -6  -8   1   25.20    3.40
   6   8   1   23.40    7.20
   6   8   1   35.90    3.30
   6   8  -1   33.60    4.30
  -6  -8  -1   34.40    3.20
   6   8  -1   41.00    8.10
   6  -8   1   28.10    4.70
  -6  -8  -1   28.20    6.80
   6   8  -1   32.80    2.90
  -6  -8  -1   28.50    3.60
   7   0  -1    0.20    0.70
   7   0  -1    3.00    2.80
   7   0   1    4.10    3.00
   7   0   1   -0.20    0.70
   7   0   1   -0.20    0.60
  -7   0   1    1.30    1.90
   7   0  -1   -0.30    0.50
  -7   0  -1    2.30    3.30
  -7   0   1    0.50    0.80
  -7   0  -1    0.80    0.90
   7   0   1    2.20    2.00
   7   0  -1    0.10    1.50
  -7   0  -1    1.10    1.90
   7   1   1 1204.38   43.20
  -7  -1   1 1257.57   43.00
   7  -1  -1 1264.07   45.30
   7  -1  -1 1214.18   42.80
   7   1   1 1268.47   45.90
  -7  -1   1 1295.27   45.50
  -7   1  -1 1206.48   44.60
   7  -1   1 1223.68   42.80
  -7   1   1 1210.68   44.30
   7   1  -1 1204.28   43.20
   7   1  -1 1221.48   45.70
  -7  -1  -1 1259.27   45.60
   7  -1   1 1236.58   45.00
  -7  -1  -1 1270.07   43.40
   7  -2  -1   12.10    3.20
   7   2   1    9.30    1.70
  -7  -2   1   10.10    4.40
  -7   2  -1    7.20    4.50
   7   2   1   12.80    3.90
  -7   2  -1    8.20    1.90
  -7  -2   1    9.90    1.80
   7   2   1    8.30    2.10
  -7  -2   1   15.10    3.00
   7  -2  -1    6.90    3.40
  -7  -2   1   12.60    3.50
   7  -2  -1   14.20    2.70
   7   2   1   10.60    4.40
   7   2  -1   17.30    3.20
   7  -2   1   11.30    3.20
  -7   2   1   11.80    2.40
   7   2  -1   18.30    4.30
  -7  -2  -1    7.00    1.70
  -7  -2  -1    6.90    4.00
   7   2  -1   12.60    2.10
   7   2  -1    8.10    3.80
  -7  -2  -1   13.70    3.80
   7  -2   1   13.40    4.30
   7  -2   1   16.00    2.90
  -7   3  -1 1187.98   43.90
   7  -3  -1 1297.77   42.70
   7   3   1 1209.78   46.30
   7  -3  -1 1374.36   45.50
  -7   3  -1 1251.67   42.30
  -7  -3   1 1232.18   45.70
   7   3   1 1232.38   44.10
  -7   3   1 1251.97   41.90
   7  -3   1 1188.28   44.20
   7   3  -1 1287.87   44.50
  -7  -3  -1 1143.99   45.30
   7   3  -1 1238.88   46.70
  -7   3   1 1230.08   43.80
   7   4   1  242.98   14.20
   7   4   1  248.08    9.80
  -7   4  -1  243.68   10.20
  -7   4  -1  240.98   14.00
   7   4   1  242.58   12.50
  -7  -4   1  245.38   13.90
   7  -4  -1  251.47   10.50
  -7  -4   1  243.78   11.10
  -7  -4   1  242.18   17.90
   7   4   1  266.77   16.80
  -7  -4   1  257.57   10.20
  -7   4  -1  243.58   12.50
   7  -4  -1  247.38   12.80
   7   4  -1  249.68   11.50
  -7   4   1  234.18   13.70
  -7  -4  -1  246.78    9.90
   7  -4   1  251.47   10.30
   7  -4   1  226.58   19.30
  -7  -4  -1  234.98   13.80
  -7   4   1  237.98   10.00
   7   4  -1  228.68   14.00
  -7   4   1  250.07   12.30
  -7  -4  -1  239.08   18.30
  -7  -4  -1  237.48   11.10
   7   4  -1  255.37   16.40
   7  -4   1  236.88   12.60
   7   5   1  341.07   19.80
  -7   5  -1  334.27   12.60
   7  -5  -1  339.67   17.00
   7   5   1  349.37   18.00
  -7  -5   1  341.17   14.20
   7   5   1  340.07   13.10
  -7  -5   1  340.37   13.10
  -7   5  -1  336.87   14.90
  -7   5  -1  367.56   16.90
  -7  -5   1  333.67   19.10
   7  -5  -1  340.57   12.90
   7   5   1  334.27   14.10
   7  -5  -1  320.17   15.10
  -7  -5   1  321.37   16.90
  -7   5   1  354.66   14.70
  -7  -5  -1  329.07   17.20
  -7  -5  -1  344.97   12.80
  -7   5   1  338.57   12.50
  -7  -5  -1  324.77   19.00
  -7  -5  -1  330.27   14.10
   7  -5   1  354.36   15.50
   7   5  -1  380.16   20.70
  -7   5   1  345.67   16.20
   7  -5   1  335.77   16.90
   7   5  -1  317.67   17.40
   7   5  -1  346.47   13.40
   7   5  -1  346.07   14.40
   7  -5   1  336.67   12.80
   7   6   1   83.99    6.00
   7   6   1  125.59   12.50
   7  -6  -1   95.79    5.00
   7  -6  -1   94.79    6.20
  -7   6  -1   89.99    6.20
  -7   6  -1   84.79    7.50
  -7   6  -1   89.39    4.60
   7  -6  -1   98.69    8.50
  -7  -6   1   88.99    5.60
  -7  -6   1  115.19    8.80
   7   6   1   92.19    5.60
   7   6   1   72.29    8.90
  -7  -6   1   87.99    6.10
  -7  -6   1   55.79   11.40
  -7   6   1   93.79    7.30
   7   6  -1   94.69    6.00
   7  -6   1   83.79    4.80
   7   6  -1   89.69    8.40
   7   6  -1   84.59    6.10
   7   6  -1  104.49   12.90
  -7  -6  -1   84.99   11.60
  -7   6   1   88.09    4.50
  -7  -6  -1   97.49    6.40
  -7   6   1   91.09    5.70
   7  -6   1   95.79    6.70
   7  -6   1   97.39    8.50
  -7  -6  -1   92.39    5.50
   7   7   1  140.49    7.60
  -7  -7   1  127.79    7.60
  -7  -7   1  133.09    7.40
  -7   7  -1  131.59    5.90
   7  -7  -1  132.09    5.30
  -7   7  -1  135.39    6.10
   7   7   1  138.49    7.30
  -7  -7   1  115.49   13.90
   7   7  -1  135.09    7.60
  -7  -7  -1  135.29    7.70
   7   7  -1  134.29    7.60
  -7  -7  -1  120.69   15.50
   7  -7   1  138.59    8.50
  -7  -7  -1  144.79    7.30
   7  -7   1  132.79    5.50
   7  -8  -1    5.00    2.30
  -7  -8   1    6.70    2.30
  -7  -8   1    5.20    1.90
   7   8   1    7.40    2.00
  -7  -8  -1    8.20    2.20
   7  -8   1   11.20    2.90
  -7  -8  -1    7.20    2.00
  -8   0  -1    0.00    0.80
   8   0   1    0.20    1.80
   8   0   1   -1.90    3.20
   8   0  -1   -1.70    3.40
   8   0  -1   -1.00    1.50
  -8   0  -1    0.10    1.80
   8   0   1    0.10    0.80
  -8   0   1    1.00    1.10
  -8   0  -1    2.70    3.50
   8   0  -1   -0.40    0.60
  -8   0   1    1.40    2.10
  -8   0   1    1.20    3.30
   8   0   1    0.10    0.80
   8   0  -1    0.70    0.90
   8  -1  -1   24.90    3.50
   8  -1  -1   39.00    3.40
   8  -1  -1   32.60    6.10
   8   1   1   32.50    3.00
  -8  -1   1   36.60    7.50
   8  -1  -1   52.19    8.40
  -8   1  -1   35.80    6.20
  -8   1  -1   32.30    4.40
  -8  -1   1   51.09    7.50
   8   1   1   20.60    6.20
  -8  -1   1   37.10    4.80
  -8   1  -1   29.10    6.50
   8   1   1   23.70    3.40
   8   1   1   35.90    6.30
  -8   1   1   31.40    4.20
   8  -1   1   32.80    6.00
   8   1  -1   32.20    6.30
  -8   1   1   33.00    6.90
   8   1  -1   40.60    5.00
  -8  -1  -1   34.40    6.30
   8  -1   1   30.10    6.60
  -8  -1  -1   38.00    7.60
  -8  -1  -1   31.20    4.00
  -8   1   1   33.90    5.80
   8  -1   1   39.60    3.90
   8   1  -1   36.40    7.60
   8  -2  -1  233.88   15.00
  -8   2  -1  197.48   14.10
   8  -2  -1  225.18   13.10
  -8  -2   1  207.28   13.00
   8   2   1  222.68   15.60
  -8  -2   1  210.08   14.80
  -8   2  -1  212.48   10.00
   8   2   1  230.88   13.90
   8   2   1  194.58   10.20
  -8  -2   1  214.98   10.40
   8  -2  -1  219.28   10.20
  -8   2  -1  206.98   12.50
   8   2   1  219.88    9.10
  -8  -2  -1  225.88   13.60
  -8  -2  -1  218.48   10.50
   8  -2   1  219.08   10.20
   8  -2   1  215.88   12.90
   8   2  -1  238.78   14.10
  -8   2   1  208.48    9.80
   8   2  -1  188.18   10.10
  -8   2   1  189.88   13.60
   8   2  -1  236.68   16.00
  -8   2   1  212.68   12.50
   8  -2   1  176.88   13.60
   8   2  -1  222.88    9.20
  -8  -2  -1  210.98   15.20
  -8   3  -1    0.60    1.00
  -8  -3   1    2.50    2.50
   8  -3  -1   -0.80    3.00
   8  -3  -1    0.30    1.10
  -8  -3   1    0.40    3.70
   8   3   1   -0.10    1.00
  -8   3  -1   -0.80    3.00
   8   3   1    3.70    4.00
  -8  -3   1   -0.80    0.80
   8   3   1    1.60    1.10
  -8  -3   1    0.30    0.90
  -8   3  -1    2.00    2.30
   8   3   1    0.80    2.10
   8  -3  -1   -0.20    1.50
  -8   3   1    1.40    1.90
  -8  -3  -1    0.30    1.10
  -8   3   1    0.10    0.90
  -8  -3  -1   -2.00    3.60
  -8  -3  -1   -0.80    1.80
  -8   3   1    0.40    2.90
   8  -3   1    0.40    3.20
   8   3  -1   -4.80    3.50
   8  -3   1   -0.10    1.70
   8  -3   1    0.60    1.10
   8   3  -1    0.30    2.00
   8   3  -1    1.20    1.40
   8   3  -1    0.10    0.80
  -8   4  -1   32.60    6.80
  -8  -4   1   29.60    6.10
   8  -4  -1   29.90    5.30
   8   4   1   35.20    5.10
   8  -4  -1   34.20    6.90
  -8  -4   1   31.70    7.20
   8  -4  -1   31.70    4.10
   8   4   1   28.40    3.30
  -8   4  -1   27.70    5.30
   8   4   1   41.90    7.50
  -8  -4   1   37.90    5.00
  -8   4  -1   30.50    3.90
   8   4   1   17.40    6.10
  -8  -4   1   30.30    3.80
  -8  -4  -1   29.10    3.50
   8   4  -1   29.80    6.50
   8   4  -1   27.80    4.10
   8   4  -1   29.00    3.70
   8   4  -1   32.20    7.90
  -8  -4  -1   27.30    5.90
  -8  -4  -1   35.80    5.00
  -8   4   1   27.30    6.00
   8  -4   1   24.50    3.40
   8  -4   1   30.00    5.40
  -8   4   1   30.90    3.80
  -8   4   1   29.50    5.20
   8  -4   1   20.50    5.80
  -8  -4  -1   28.40    7.00
  -8  -5   1   66.09    4.80
   8  -5  -1   61.99    4.70
  -8  -5   1   53.29    9.80
   8   5   1   86.49   10.70
  -8   5  -1   57.69    4.40
   8  -5  -1   65.19    7.80
   8   5   1   60.19    5.30
   8  -5  -1   74.89    9.30
   8   5   1   68.59    4.70
  -8   5  -1   61.69    8.40
  -8  -5   1   57.19    6.50
   8   5   1   73.99   10.80
  -8   5  -1   63.19    6.10
   8   5  -1   80.09   10.30
  -8   5   1   64.19    8.20
   8   5  -1   62.69    5.50
   8   5  -1   65.99    4.90
   8  -5   1   67.39    6.40
   8  -5   1   66.99    4.70
  -8  -5  -1   68.39    4.70
  -8   5   1   52.89    4.20
   8  -5   1   57.49    8.50
   8   5  -1   71.59   10.90
  -8  -5  -1   67.39    5.60
  -8  -5  -1   80.59   14.30
  -8   5   1   54.39    6.70
   8  -6  -1    2.50    4.60
  -8  -6   1    2.50    5.80
  -8   6  -1    7.80    1.70
   8   6   1    5.50    3.70
   8  -6  -1    4.90    1.60
   8  -6  -1   12.10    4.70
  -8  -6   1    5.90    3.20
   8   6   1    1.70    1.90
  -8   6  -1    8.20    4.30
   8   6   1    0.00    6.30
  -8  -6   1    4.20    1.70
   8   6   1    3.80    1.60
  -8  -6  -1    3.40    3.20
  -8  -6  -1    6.00    1.90
   8   6  -1    4.90    3.20
   8   6  -1    3.10    5.60
   8  -6   1   13.60    5.50
   8   6  -1   11.70    2.50
  -8   6   1    3.00    3.30
  -8  -6  -1    3.20    1.90
  -8   6   1    4.30    4.00
  -8  -6  -1    4.30    5.70
   8  -6   1    5.60    1.60
  -8   6   1    4.10    1.40
  -8   7  -1   -0.80    3.50
   8   7   1    0.40    7.20
  -8  -7   1    2.60    1.70
  -8   7  -1    1.80    1.30
   8   7   1    2.20    1.70
   8  -7  -1    2.20    1.10
   8   7   1    1.20    1.20
  -8  -7   1    2.60    1.60
  -8  -7   1    3.40    6.30
   8   7  -1    9.20    7.40
  -8  -7  -1    3.30    1.80
   8   7  -1    3.10    1.80
  -8   7   1    3.80    1.40
  -8  -7  -1    2.10    6.60
  -8  -7  -1    1.80    1.50
   8   7  -1    2.30    1.70
  -8   7   1    0.40    3.40
   8   8   1    2.90    1.70
  -8  -8   1    3.30    1.90
   8  -8  -1    1.90    1.90
  -8  -8   1    3.10    1.80
   8   8   1    1.90    1.50
   8  -8   1    1.00    1.70
   8   8  -1    3.50    1.80
  -8  -8  -1    3.30    1.80
   9   0   1    2.40    4.40
  -9   0   1    0.30    0.90
   9   0  -1   -3.90    3.50
   9   0   1   -1.00    0.70
   9   0  -1    0.20    0.90
   9   0  -1   -0.30    0.90
  -9   0  -1    0.30    1.00
   9   0  -1   -0.50    2.00
   9   0   1   -0.20    1.00
  -9   0  -1   -0.10    1.90
  -9   0   1    4.30    4.20
   9   0   1   -0.70    2.10
  -9   0   1   -1.10    1.90
  -9   0  -1   -1.00    4.00
  -9  -1   1 1208.08   47.70
   9  -1  -1 1193.98   48.40
  -9  -1   1 1213.08   45.10
   9  -1  -1 1199.68   47.90
   9   1   1 1257.17   49.00
  -9   1  -1 1195.68   47.40
   9   1   1 1258.17   46.10
  -9   1  -1 1228.18   45.00
  -9  -1  -1 1295.47   46.10
   9  -1   1 1290.67   48.60
  -9   1   1 1196.98   47.00
  -9  -1  -1 1229.08   48.30
   9   1  -1 1219.48   48.80
   9   1  -1 1316.87   46.60
  -9   1   1 1249.07   45.40
  -9  -2   1  182.08    9.80
   9  -2  -1  173.58    8.80
   9  -2  -1  193.18   12.80
  -9  -2   1  173.98   12.50
  -9   2  -1  204.48   12.90
   9  -2  -1  184.68    9.60
   9   2   1  184.58   15.10
  -9  -2   1  191.08   15.00
   9   2   1  179.88   12.90
   9  -2  -1  214.58   15.20
  -9   2  -1  178.28    9.40
   9   2   1  179.68    9.90
  -9   2  -1  192.38   14.30
   9   2   1  181.88    8.40
   9   2  -1  185.78   13.30
  -9   2   1  168.98   13.90
   9   2  -1  188.28   10.10
  -9   2   1  175.58    9.30
  -9   2   1  186.48   12.20
  -9  -2  -1  180.98   12.90
   9  -2   1  180.68    9.50
   9   2  -1  189.38    8.60
   9  -2   1  177.48   14.20
  -9  -2  -1  184.98   14.80
   9   2  -1  173.18   15.00
  -9  -2  -1  170.38    9.70
   9  -2   1  168.98   12.10
  -9   3  -1  118.99    9.50
   9   3   1  117.79    7.80
   9  -3  -1  132.39   12.50
  -9   3  -1  128.09   11.60
   9   3   1  141.49   13.50
   9  -3  -1  142.29   10.50
  -9   3  -1  128.29    7.50
   9   3   1  126.89    6.70
  -9  -3   1  134.69   12.90
  -9  -3   1  127.29   10.50
   9   3   1  103.39   10.00
   9  -3  -1  115.29    7.30
   9   3  -1  108.19   10.30
  -9   3   1  123.39    9.60
   9  -3   1  143.39   10.70
  -9   3   1  102.69   10.60
  -9  -3  -1  102.49    9.60
   9   3  -1  119.79    7.90
   9  -3   1  131.79   12.10
   9  -3   1  125.19    7.50
  -9  -3  -1   95.19   12.30
   9   3  -1  125.29    6.80
  -9   3   1  124.99    7.40
  -9  -3  -1  122.39    9.10
   9   3  -1  145.29   13.80
   9   4   1  222.58   17.30
   9   4   1  196.98   14.00
   9  -4  -1  232.78   19.10
  -9   4  -1  210.28   15.10
  -9   4  -1  204.78   12.80
  -9  -4   1  194.98   15.90
   9  -4  -1  192.38   10.00
   9   4   1  208.58   11.00
   9  -4  -1  221.28   15.50
   9   4   1  189.28    9.10
  -9  -4   1  212.48   11.00
  -9  -4   1  190.78   13.70
  -9   4  -1  199.78    9.90
  -9  -4   1  197.38    9.50
  -9   4   1  211.28   14.70
  -9  -4  -1  230.88   17.10
   9   4  -1  203.08   14.40
  -9   4   1  205.28    9.90
  -9  -4  -1  204.58   10.90
   9   4  -1  212.68   11.20
   9  -4   1  228.08   15.80
  -9  -4  -1  234.88   14.80
   9   4  -1  226.28   18.30
  -9   4   1  195.58   17.30
   9  -4   1  199.18   10.00
   9   4  -1  193.58    9.50
   9   5   1  188.38   15.20
   9  -5  -1  241.88   13.80
  -9   5  -1  236.38   15.70
  -9  -5   1  237.18   10.80
   9   5   1  254.37   12.40
  -9  -5   1  241.08   12.10
  -9   5  -1  237.98   13.40
   9   5   1  239.78   10.50
   9   5   1  232.48   18.80
   9  -5  -1  229.38   10.80
   9  -5  -1  238.68   16.60
  -9   5  -1  233.48   10.70
   9  -5   1  247.38   16.70
  -9  -5  -1  229.68   11.90
   9   5  -1  232.48   18.70
   9   5  -1  232.88   10.80
   9   5  -1  240.08   12.30
   9  -5   1  222.98   10.60
   9   5  -1  244.68   17.10
   9  -5   1  230.28   13.50
  -9   5   1  253.97   15.80
  -9   5   1  220.68   10.30
  -9   5   1  244.88   13.10
   9   6   1   72.19   12.90
  -9  -6   1   69.29   13.00
  -9  -6   1   74.79    6.20
  -9  -6   1   71.69    5.60
   9   6   1   82.49    6.50
  -9   6  -1   72.69    9.60
   9  -6  -1   53.49    9.20
  -9   6  -1   86.39   12.10
   9  -6  -1   73.29    5.10
   9   6   1   71.09    5.20
   9   6  -1   69.89    5.60
   9   6  -1   77.79   13.50
   9  -6   1   67.39    4.90
  -9  -6  -1   70.99    6.00
   9  -6   1   81.79   13.20
  -9  -6  -1   70.19    5.20
   9  -6   1   49.20    8.80
   9   6  -1   67.29    6.00
  -9   6   1   59.09    8.70
  -9  -7   1   53.99    5.30
  -9  -7   1   56.39    5.10
  -9   7  -1   60.69    4.70
   9   7   1   64.29    4.80
  -9   7  -1   52.99    7.40
   9  -7  -1   49.40    8.20
   9   7   1   69.09    6.70
   9  -7  -1   59.79    4.10
   9  -7  -1   68.69    5.60
  -9   7  -1   61.19    4.20
  -9   7   1   56.49    3.60
   9   7  -1   59.69    5.50
   9  -7   1   56.19    4.00
  -9   7   1   54.19    7.30
  -9  -7  -1   64.49    5.70
  -9   7   1   63.79    4.80
  10   0   1    1.60    1.60
 -10   0   1    1.60    1.50
 -10   0  -1   -0.10    2.10
 -10   0   1    2.40    4.70
  10   0  -1    0.30    1.00
  10   0  -1    1.80    4.80
  10   0   1    0.30    1.10
  10   0   1   -1.40    2.30
 -10   0  -1    0.10    1.30
  10   0  -1    0.10    1.30
 -10   0  -1    3.40    4.90
  10   0   1   -6.00    4.00
 -10   0   1    0.90    2.40
  10   0  -1    0.50    2.40
  10  -1  -1   11.10    2.60
  10  -1  -1    0.00    4.80
 -10  -1   1   10.20    2.80
  10   1   1    1.90    5.10
  10  -1  -1   16.70    5.10
 -10  -1   1    5.50    3.70
  10   1   1   13.60    2.80
 -10   1  -1   14.00    6.10
  10  -1  -1   11.70    3.00
  10   1   1   11.30    4.60
 -10   1  -1    9.20    4.00
  10   1   1    9.00    2.60
 -10   1  -1    8.60    2.60
 -10  -1   1   16.20    6.10
  10   1  -1    8.60    3.00
  10   1  -1   11.90    2.40
 -10  -1  -1    8.80    2.60
  10  -1   1   10.40    2.90
 -10   1   1   13.10    3.20
  10   1  -1    8.10    5.80
 -10   1   1    6.20    3.40
 -10  -1  -1   16.90    6.60
  10  -1   1   -1.40    5.50
 -10   1   1   10.90    6.80
  10  -1   1   14.30    2.70
  10  -1   1   18.70    5.00
  10   1  -1   14.60    4.90
 -10  -1  -1   26.40    6.20
  10   2   1   82.39   11.30
  10  -2  -1   69.49    5.90
 -10   2  -1   67.99    9.40
  10  -2  -1   71.89    6.10
 -10  -2   1  102.29   12.10
 -10  -2   1   60.59   10.80
  10  -2  -1   72.89    9.80
  10  -2  -1   62.89   11.00
 -10  -2   1   80.69    6.40
  10   2   1   72.29    5.10
 -10   2  -1   92.79   12.60
  10   2   1   71.89    6.30
  10   2   1   69.69   11.80
  10  -2   1   87.99   12.50
 -10  -2  -1   73.29    6.30
  10   2  -1   83.79    5.40
  10  -2   1   77.19    6.20
  10   2  -1   81.49    6.60
  10   2  -1   69.09   12.00
 -10   2   1   73.99    9.50
  10   2  -1   72.89   10.90
 -10  -2  -1   66.99   10.10
 -10  -2  -1   73.19   11.70
  10  -2   1   94.59   11.60
 -10   2   1   71.79   11.00
 -10  -3   1   67.79    7.60
 -10  -3   1   71.09   11.80
  10   3   1   52.29    4.40
  10  -3  -1   65.89    5.60
 -10  -3   1   51.89    8.40
 -10   3  -1   56.99    5.20
  10   3   1   45.30   10.10
  10  -3  -1   67.89    9.60
  10   3   1   59.29    5.80
  10   3   1   61.49    9.50
  10  -3  -1   60.99   11.10
  10  -3  -1   63.49    5.20
 -10  -3  -1   64.89   11.50
  10   3  -1   60.29    9.90
 -10   3   1   53.59    6.20
 -10  -3  -1   58.69    5.70
 -10   3   1   53.79    9.90
 -10  -3  -1   59.39    9.30
  10  -3   1   65.89    9.30
  10  -3   1   58.49    6.80
  10   3  -1   56.49    4.60
  10   3  -1   68.29   14.10
  10   3  -1   45.30    5.70
  10  -3   1   61.29   10.60
 -10   4  -1  195.58   12.80
 -10  -4   1  207.18   11.20
  10  -4  -1  196.38   10.30
  10  -4  -1  169.28   12.40
  10   4   1  182.28    9.10
 -10  -4   1  190.78   17.10
 -10  -4   1  200.18   14.40
 -10   4  -1  241.48   16.40
  10   4   1  197.38   18.30
  10  -4  -1  188.58   16.00
  10   4   1  158.68   13.40
  10   4   1  180.98   10.70
  10   4  -1  182.48   14.10
 -10  -4  -1  174.38   17.60
  10   4  -1  184.88    9.30
 -10  -4  -1  178.28   13.90
  10  -4   1  195.38   15.90
 -10   4   1  196.58   12.80
  10  -4   1  183.98   12.90
  10  -4   1  190.98   10.10
 -10   4   1  216.08   15.50
 -10  -4  -1  172.48   10.50
  10   4  -1  185.38   11.00
  10   4  -1  195.58   17.60
 -10  -5   1    5.30    3.70
  10   5   1    0.90    1.30
  10  -5  -1    2.70    1.70
  10  -5  -1    0.00    2.10
 -10  -5   1    0.70    1.40
 -10   5  -1    5.70    6.20
  10  -5  -1   -4.40    6.20
 -10  -5   1    0.40    1.40
 -10  -5   1    4.30    7.70
  10   5   1    1.30    7.00
  10   5   1    3.70    3.40
 -10   5  -1   -0.80    1.90
  10   5   1    1.50    1.80
 -10  -5  -1    0.90    3.00
 -10  -5  -1   -5.80    7.50
 -10   5   1   -0.70    6.00
  10  -5   1    4.90    2.90
 -10   5   1    1.40    1.40
 -10  -5  -1    1.60    1.70
 -10   5   1    0.70    2.10
  10  -5   1    1.50    1.40
  10   5  -1   -1.90    8.00
  10  -5   1   -5.60    5.50
  10   5  -1    0.50    1.70
  10   5  -1   -0.60    2.40
  10   6   1   83.69    6.10
  10  -6  -1   86.99    6.10
  10   6   1   69.89   13.60
 -10  -6   1   92.99   14.20
 -10   6  -1   84.29   11.10
 -10   6  -1   96.19    5.90
 -10   6  -1  102.09   12.10
 -10  -6   1   77.39    6.10
  10   6   1   98.19    7.40
 -10  -6   1  102.09    7.60
  10  -6  -1   94.99   12.80
 -10   6   1   95.59    5.80
  10  -6   1   89.59   12.20
  10   6  -1  105.99    7.80
 -10   6   1   86.89   11.10
  10  -6   1   89.79    6.20
 -10  -6  -1  105.99   15.10
  10   6  -1   94.59   15.40
  10  -6   1   70.99   10.80
  10   7   1    1.30    1.90
 -10   7  -1    3.90    6.50
 -10   7  -1    6.10    1.70
 -10  -7   1    6.00    2.50
  10  -7  -1    1.40    2.10
 -10   7  -1    1.70    1.90
  10  -7  -1    9.10    2.10
  10  -7  -1   -4.20    7.40
 -10  -7   1    2.50    1.90
  10   7  -1    9.00    3.00
 -10  -7  -1    3.70    2.20
  10  -7   1    6.70    2.00
  10  -7   1   -2.30    7.60
 -10   7   1    7.10    2.40
 -10   7   1    5.90    1.60
 -10   7   1    1.30    6.50
  10   7  -1   12.70    2.90
 -11   0  -1    0.00    1.10
 -11   0   1   -0.20    2.20
  11   0  -1   -1.20    1.80
  11   0  -1    0.30    1.10
 -11   0   1    0.80    1.50
  11   0   1    3.10    6.00
  11   0  -1   -2.10    5.50
 -11   0  -1    0.80    2.80
 -11   0  -1   -3.30    5.20
 -11   0   1    1.10    5.60
  11   0   1    0.00    1.00
  11   0   1    1.40    2.80
  11   1   1   31.80   10.30
  11  -1  -1   22.00    6.00
  11  -1  -1   27.20    8.60
 -11  -1   1   15.30    3.70
 -11   1  -1   25.20    4.70
  11   1   1   27.50    4.10
 -11  -1   1   31.70    6.90
  11   1   1   26.50    6.60
  11  -1  -1   22.30    4.50
  11   1   1   20.20    3.90
 -11   1  -1   27.10    7.90
 -11   1  -1   36.40    7.40
 -11  -1   1   20.50    7.80
 -11  -1  -1   29.00    8.30
  11   1  -1   41.10    8.00
  11   1  -1   18.20    8.30
 -11   1   1   18.40    5.50
 -11  -1  -1   28.60    5.10
  11  -1   1   20.70    8.20
  11   1  -1   23.90    3.60
  11  -1   1   38.70    5.90
  11  -1   1   35.70    7.60
 -11   1   1   28.30    8.40
 -11  -1  -1   28.80    6.40
  11   1  -1   20.90    4.20
 -11   1   1   26.30    5.50
  11   2   1   15.90    5.30
  11  -2  -1   12.50    3.30
  11  -2  -1   17.80    5.20
  11   2   1   11.70    7.50
  11   2   1   17.20    4.10
 -11  -2   1   15.30    3.80
 -11   2  -1   19.10    5.40
 -11  -2   1   16.50    5.20
  11  -2  -1   21.30    8.10
 -11   2  -1   10.20    7.80
  11   2   1   14.70    2.70
 -11  -2   1    7.50    6.60
 -11  -2  -1   26.00    5.10
  11  -2   1   22.70    8.50
  11   2  -1   17.50    4.20
  11   2  -1   12.50    2.70
 -11  -2  -1   17.00    5.20
  11   2  -1   22.50    9.00
  11  -2   1   17.70    4.10
 -11   2   1   16.10    4.80
 -11   2   1   19.30    7.40
  11   2  -1   19.10    5.70
  11  -2   1   17.90    4.90
 -11  -2  -1   20.90    8.20
  11   3   1  142.09    9.80
  11   3   1  162.48   13.40
  11  -3  -1  167.78   15.50
 -11   3  -1  154.28   13.40
 -11  -3   1  141.69   17.30
  11  -3  -1  155.78    9.60
 -11  -3   1  152.58   13.20
  11   3   1  150.88    8.30
  11   3   1  190.78   18.10
 -11   3  -1  135.29   18.80
  11  -3  -1  199.58   13.90
 -11  -3   1  151.68    9.90
  11  -3  -1  141.79   10.00
  11  -3   1  169.48    9.80
 -11  -3  -1  164.98   13.60
  11   3  -1  169.78   10.60
  11  -3   1  168.08   12.90
  11   3  -1  154.38   13.40
 -11  -3  -1  157.28   16.70
  11   3  -1  154.48   16.80
 -11   3   1  144.19   13.10
 -11  -3  -1  148.79    9.90
  11  -3   1  165.98   15.80
 -11  -4   1   33.90    5.60
  11   4   1   28.30   10.60
 -11   4  -1   24.30    5.60
  11   4   1   22.40    4.70
  11   4   1   22.80    4.00
 -11   4  -1   31.00    9.20
  11   4   1   18.20    9.70
  11  -4  -1   16.50    3.60
  11  -4  -1   25.00    9.00
 -11   4  -1   28.80    4.40
  11  -4  -1   27.00    5.80
  11  -4  -1   23.20    4.30
  11   4  -1   19.40    4.50
  11  -4   1   26.30    4.60
 -11   4   1   20.20    5.50
 -11   4   1   15.80    7.60
  11   4  -1   35.40   11.30
  11   4  -1   21.30    9.90
  11  -4   1   24.80    5.60
 -11  -4  -1   26.80    4.80
  11  -4   1   29.80    9.00
 -11   5  -1  105.29   13.80
  11  -5  -1   84.59   13.80
  11  -5  -1  107.29    7.50
  11  -5  -1  116.29   10.30
 -11  -5   1   90.19    7.60
 -11   5  -1  105.09    9.40
  11   5   1  102.39   17.50
 -11   5  -1  121.89    7.50
  11   5   1  101.29    8.30
 -11  -5   1  111.89   16.10
 -11   5   1  114.19    9.40
 -11   5   1   98.09   12.90
 -11  -5  -1  103.99   18.70
 -11   5   1  108.19    7.10
 -11  -5  -1  115.89    8.40
  11  -5   1  108.69    9.90
  11  -5   1   97.69   13.70
  11   5  -1  108.59    7.60
  11   5  -1  105.79   16.10
  11  -5   1   99.79    7.20
  11   5  -1  116.39    8.80
  11  -6  -1    5.40    8.70
 -11  -6   1    9.60    3.10
  11   6   1    7.40    3.00
  11  -6  -1   10.70    2.60
 -11   6  -1    8.10    5.50
 -11   6  -1   10.20    8.30
  11  -6   1   10.00    2.60
  11  -6   1    0.10    8.50
 -11   6   1   -4.80    6.90
  11   6  -1   13.30    3.00
  11   6  -1   10.40   12.10
 -11  -6  -1   12.80    3.50
  11  -6   1   19.10    6.00
 -12   0   1   -2.30    2.30
 -12   0  -1    2.00    3.00
  12   0  -1    1.70    3.10
  12   0   1    1.70    3.00
  12   0   1    0.50    7.60
 -12   0  -1   -0.40    1.50
  12   0  -1    1.30    2.00
 -12   0  -1   11.90    7.80
  12   0  -1   -3.60    7.00
  12   0  -1    0.90    1.80
 -12   0   1   -1.70    7.00
  12   0   1    1.90    2.00
 -12   0   1    0.20    1.80
  12   0   1    2.50    2.40
 -12   1  -1  160.88   10.50
 -12   1  -1  173.28   13.70
 -12  -1   1  207.78   18.90
 -12  -1   1  160.48   10.60
  12   1   1  172.78   11.00
  12  -1  -1  147.49   10.30
  12  -1  -1  175.08   20.50
  12   1   1  175.88   18.60
 -12  -1   1  195.28   15.00
  12   1   1  180.38   14.90
 -12   1  -1  208.38   18.80
  12  -1  -1  156.18   13.70
  12  -1   1  184.98   11.10
 -12  -1  -1  190.98   14.80
  12   1  -1  194.28   17.90
  12  -1   1  166.88   14.20
  12  -1   1  159.68   19.60
 -12  -1  -1  202.78   18.70
 -12   1   1  167.08   13.30
  12  -1   1  177.28    9.70
  12   1  -1  143.59   18.80
 -12  -1  -1  195.78   11.40
 -12   1   1  181.38   10.80
  12   1  -1  199.38   11.70
 -12   1   1  160.78   16.80
  12   2   1    8.90    3.30
 -12   2  -1    8.20    7.20
  12   2   1   -1.10    7.70
 -12  -2   1   11.20    3.40
 -12  -2   1    8.40    7.60
  12   2   1    3.70    3.80
  12  -2  -1    1.50    1.40
 -12   2  -1    1.10    0.70
  12  -2  -1    1.10    7.20
  12  -2  -1    8.00    3.00
  12  -2  -1    3.30    3.30
  12   2   1    5.30    2.90
 -12  -2   1    3.20    3.80
  12  -2   1    3.00    2.10
  12  -2   1    3.00    3.60
 -12   2   1    2.30    1.10
  12   2  -1    5.30    2.40
  12   2  -1    3.50    2.40
  12  -2   1    3.80    2.10
 -12   2   1    9.10    7.30
  12   2  -1    9.20    4.90
  12  -2   1    3.10    7.50
 -12  -2  -1    7.90    4.70
 -12  -2  -1    5.10    2.60
 -12  -2  -1   12.80    8.80
  12   2  -1    1.20    9.20
  12  -3  -1   46.80    6.40
 -12  -3   1   47.70    6.80
 -12   3  -1   41.10    7.90
  12  -3  -1   48.50    9.00
 -12   3  -1   57.89    5.60
  12  -3  -1   38.40    5.20
  12   3   1   44.10    7.00
 -12   3  -1   49.30   11.00
 -12  -3   1   45.00    9.40
 -12  -3   1   42.60   11.10
  12   3   1   51.69    6.50
  12   3   1   39.30    8.50
  12  -3  -1   32.30   10.00
  12   3   1   59.69   13.30
  12  -3   1   50.89    6.70
  12  -3   1   44.90    5.80
 -12  -3  -1   50.49   12.20
  12   3  -1   49.10    5.60
  12  -3   1   59.19   10.30
 -12   3   1   42.60    5.50
  12   3  -1   50.09    7.30
 -12   3   1   35.30    9.80
  12   3  -1   41.00    8.70
  12   3  -1   51.19   12.60
 -12  -3  -1   45.10    6.30
 -12  -3  -1   52.79    9.40
 -12   3   1   41.80    7.50
  12  -3   1   45.90   11.50
  12  -4  -1    8.30    4.70
  12  -4  -1    1.90    1.90
 -12  -4   1    7.40    4.60
  12   4   1    2.60    1.80
  12   4   1   11.20   10.10
  12   4   1    5.90    4.30
 -12  -4   1    3.30    8.60
 -12  -4   1    3.90    2.30
 -12   4  -1   20.00    9.50
  12  -4  -1    1.30    7.60
 -12   4  -1    3.70    3.30
 -12  -4  -1    3.00    2.30
  12  -4   1    2.30    7.50
  12  -4   1    3.40    3.40
  12   4  -1    3.60    3.80
  12   4  -1    4.90    9.70
  12  -4   1    1.80    1.90
 -12  -4  -1    0.70    3.00
 -12  -4  -1   -0.90    8.20
  12   4  -1    2.30    1.80
 -12   4   1    2.40    3.10
 -12   4   1    7.10    8.10
 -12  -5   1    0.00    1.80
  12  -5  -1   -0.80    1.90
  12   5   1    1.20    1.50
  12  -5  -1    1.30    1.80
 -12   5  -1   -6.50    8.40
 -12  -5   1   -3.30    9.80
  12   5   1    7.60   10.90
 -12   5  -1   -0.30    2.10
  12  -5  -1   16.40    9.30
  12   5   1    1.40    2.30
  12  -5   1   14.20    9.60
 -12  -5  -1    0.00    1.60
  12  -5   1    1.60    1.80
  12   5  -1   13.50   12.40
 -12   5   1    3.80    3.00
  12   5  -1    0.80    2.00
 -12  -5  -1  -12.40    9.30
  12   5  -1   -0.10    1.10
 -12   5   1    4.40    9.10
  12  -5   1    1.00    2.80
  13   0   1    2.10    1.90
  13   0   1   -2.80    8.50
  13   0  -1   -7.70    8.40
  13   0  -1   -3.00    2.10
 -13   0  -1   -2.00    2.30
  13   0  -1   -0.90    1.70
 -13   0  -1    0.50    1.60
  13   0   1    1.00    1.70
  13   0   1    1.60    3.20
 -13   0   1    4.40    4.20
  13   0  -1    0.80    1.50
 -13   0   1   -5.30    8.70
 -13   0   1   -1.50    1.00
 -13   0  -1  -18.30    8.20
 -13  -1   1  554.14   24.10
 -13   1  -1  595.74   29.80
  13   1   1  510.05   34.10
  13   1   1  578.34   30.60
  13   1   1  557.24   21.90
 -13  -1   1  572.64   29.70
 -13  -1   1  545.95   33.30
  13  -1  -1  598.84   24.80
 -13   1  -1  691.83   34.20
 -13   1  -1  639.24   36.00
  13  -1  -1  568.94   30.10
  13  -1  -1  568.14   34.20
  13   1   1  577.74   24.70
  13  -1   1  584.64   24.40
 -13  -1  -1  537.65   33.70
 -13  -1  -1  544.65   29.30
  13   1  -1  568.34   22.10
  13  -1   1  596.64   35.80
  13   1  -1  600.84   25.10
  13   1  -1  600.14   31.20
  13   1  -1  623.14   36.50
 -13   1   1  581.64   29.50
  13  -1   1  574.34   26.60
 -13   1   1  541.85   32.60
 -13   2  -1    0.40    3.10
  13  -2  -1   -3.50    9.80
  13   2   1    9.90    2.90
  13   2   1    4.10    2.70
 -13  -2   1    4.00    9.70
 -13   2  -1   17.20    9.30
 -13  -2   1   11.40    3.40
  13  -2  -1    5.00    4.20
  13   2   1    2.40    3.60
  13   2   1    6.20    9.70
 -13  -2   1    6.90    4.60
  13  -2  -1    9.60    3.60
 -13   2   1   24.30   11.10
  13   2  -1    2.40    2.40
  13   2  -1    9.60    2.80
 -13  -2  -1    3.90    3.70
  13  -2   1    4.30    4.10
  13   2  -1    3.00    9.80
 -13  -2  -1   -2.50    8.60
 -13  -2  -1   14.10    3.80
  13  -2   1    3.60    2.30
 -13   2   1    5.10    4.30
  13   2  -1    5.30    4.70
  13  -3  -1  227.18   17.40
 -13  -3   1  275.47   14.80
  13  -3  -1  204.08   21.60
  13   3   1  273.57   14.90
 -13   3  -1  244.58   17.20
  13  -3  -1  260.47   14.20
  13   3   1  248.68   12.20
  13   3   1  276.27   27.00
  13   3   1  264.47   19.50
 -13   3  -1  274.07   22.50
 -13   3   1  293.97   18.50
  13   3  -1  256.07   14.90
 -13  -3  -1  190.38   23.10
 -13   3   1  239.58   22.20
  13   3  -1  269.47   25.20
  13  -3   1  221.88   17.20
  13  -3   1  264.27   22.80
 -13  -3  -1  260.67   14.50
  13   3  -1  234.58   18.80
  13  -3   1  259.17   14.00
  13  -4  -1    0.50    2.50
  13  -4  -1    6.90   10.70
  13  -4  -1    1.80    2.20
 -13   4  -1    3.70    3.40
 -13   4  -1  -10.60    9.80
  13   4   1    2.10    1.70
 -13  -4   1    1.60    1.80
  13   4   1   -0.90    1.40
 -13   4   1    6.50    9.30
  13   4  -1    0.90    2.20
  13  -4   1    4.10    3.10
 -13  -4  -1    0.00    1.60
  13  -4   1   -8.90   10.00
  13  -4   1   -0.40    1.50
 -13   4   1   -1.50    2.00
  14   0  -1    0.60    1.90
 -14   0   1   12.60   10.70
  14   0  -1    3.00   11.60
  14   0  -1   -0.40    3.00
  14   0   1    0.10    1.80
  14   0   1   -1.40    2.70
 -14   0  -1    2.40   10.90
  14   0   1   15.70   11.70
 -14   0   1    2.40    3.90
 -14   0  -1    3.20    4.10
 -14  -1   1  120.59   15.90
 -14   1  -1   99.59   14.30
  14  -1  -1  105.19    9.10
  14   1   1   77.39   17.40
 -14  -1   1  103.19   17.70
  14  -1  -1  144.59   21.80
 -14   1  -1   95.49   18.00
  14   1   1   98.99    8.90
  14   1   1   95.79   14.20
  14  -1  -1  112.39   15.60
  14   1  -1  109.79   19.10
  14   1  -1  109.19    9.40
  14  -1   1  106.39    9.10
 -14   1   1  133.89   19.50
 -14  -1  -1  103.09   14.40
  14  -1   1   86.49   18.10
 -14   1   1   96.79   13.50
  14   1  -1   94.89   14.50
  14  -1   1  132.19   17.40
 -14  -1  -1  121.99   18.70
  14   2   1    4.90    4.80
  14   2   1    3.10    2.30
 -14   2  -1    7.80    4.90
  14   2   1    8.50   12.70
 -14   2  -1   28.00   11.90
  14  -2  -1    2.10    3.70
  14  -2  -1    1.70   11.70
  14  -2  -1    6.10    3.80
 -14   2   1   10.20   10.70
  14   2  -1    2.50    2.40
  14  -2   1   10.00    5.00
  14  -2   1    0.90    3.40
  14  -2   1   -6.70   10.60
  14   2  -1    6.00   13.40
 -14   2   1    7.00    4.90
  14   2  -1    4.20    4.40
 -14  -3   1   17.90   12.90
  14   3   1   19.00   13.60
  14  -3  -1   13.30    3.90
  14   3   1   19.90    5.00
 -14   3  -1   16.50    7.10
 -14  -3   1   16.40    6.10
  14  -3  -1   14.10   11.70
  14   3   1   18.70    7.00
 -14   3  -1    1.80   11.00
 -14   3   1   22.00    7.10
  14   3  -1   22.70    5.20
 -14  -3  -1   15.30    5.90
  14  -3   1   17.90    4.40
 -14  -3  -1    6.50   12.90
  14   3  -1   22.70   13.80
  14  -3   1    4.60   11.50
 -14   3   1   13.90   11.00
  14   3  -1    7.00    5.00
  15   0   1    2.10    4.00
  15   0  -1    5.20    4.50
  15   0   1    0.60    1.90
 -15   0  -1  -10.10   12.60
  15   0  -1    0.30    1.70
 -15   0   1    4.60   13.30
 -15   0   1    2.10    3.90
 -15   0  -1    3.20    3.80
  15   0   1  -18.50   12.90
  15   0  -1  -16.20   14.70
  15  -1  -1   70.09   19.10
  15   1   1  103.49   15.70
 -15   1  -1   95.49   20.80
  15   1   1   88.29   20.40
  15  -1  -1   88.19    8.40
 -15  -1   1   82.09   19.70
  15  -1   1   68.39   19.10
  15  -1   1  102.29    8.90
 -15  -1  -1   53.69   19.90
 -15   1   1   61.39   17.50
  15   1  -1   77.59   18.30
  15   1  -1   83.69   11.10
   0   0   2 4734.83  147.39
   0   0  -2 4568.34  147.29
   0  -1   2    0.20    0.30
   0  -1  -2    0.60    0.50
   0   1  -2    0.30    0.60
   0  -1  -2    0.10    0.20
   0  -1   2    0.40    0.60
   0   1  -2   -0.30    0.30
   0  -1  -2    0.30    0.40
   0  -1   2   -0.50    0.30
   0   1   2    0.50    0.60
   0  -1  -2    0.30    0.10
   0  -1   2    0.30    0.30
   0   1  -2   -0.20    0.20
   0   1   2   -0.30    0.30
   0   1  -2    0.40    0.30
   0  -2  -2  728.23   21.70
   0  -2   2  696.63   22.20
   0   2  -2  718.23   22.00
   0  -2  -2  689.63   22.70
   0   3  -2   -0.70    0.80
   0  -3  -2    0.30    0.40
   0   3  -2    0.50    0.30
   0  -3  -2    0.40    0.40
   0  -3   2   -0.10    0.30
   0   3  -2    0.30    0.30
   0   3  -2   -0.20    0.40
   0  -3  -2    0.40    0.30
   0  -3  -2    0.50    0.50
   0  -3   2   -0.10    0.40
   0  -3   2   -0.20    0.40
   0  -3  -2    0.00    0.70
   0   3  -2   -0.10    0.40
   0  -3   2   -0.40    0.80
   0   4  -2  839.12   25.00
   0  -4  -2  789.92   23.70
   0  -4   2  816.32   25.00
   0  -4  -2  804.12   23.80
   0  -5   2    0.80    0.90
   0  -5  -2   -0.20    0.50
   0  -6  -2  452.45   15.40
   0  -6   2  468.75   16.50
   0  -7  -2   -0.30    0.70
   0  -7   2    0.20    1.00
   0  -8   2  156.68    8.40
   0  -8  -2  165.78    7.60
   0  -9  -2    0.30    1.00
   0  -9   2   -0.10    1.20
  -1   0  -2  218.88    7.70
   1   0   2  200.88    8.00
   1   0  -2  197.28    7.70
  -1   0  -2  196.68    8.00
  -1  -1   2   16.60    1.90
   1   1   2   13.80    0.60
   1  -1  -2   15.50    1.10
   1  -1  -2   19.30    1.70
   1   1   2   15.80    1.10
  -1   1  -2   13.50    1.90
  -1   1  -2   15.90    1.10
   1   1   2   17.80    2.00
  -1  -1   2   13.30    1.10
  -1   1  -2   12.70    1.60
  -1  -1   2   11.90    1.80
  -1   1  -2   12.90    1.70
  -1   1  -2   14.90    1.70
   1   1   2   20.80    2.60
  -1  -1   2   14.30    1.10
   1  -1  -2   14.60    1.30
   1   1  -2   20.20    2.20
  -1  -1  -2   14.20    2.00
  -1   1   2   14.20    1.10
  -1  -1  -2   16.90    2.00
   1  -1   2   16.50    1.10
   1   1  -2   13.70    1.10
  -1   1   2   13.50    1.30
  -1   1   2   16.90    1.70
   1   1  -2   19.90    2.30
   1   1  -2   15.50    1.10
  -1  -1  -2   14.00    1.10
   1   2   2 9402.06  293.87
   1  -2  -2 9582.54  287.07
  -1  -2   2 9741.53  296.37
  -1  -2  -2 9770.22  293.77
   1   2  -2 9573.94  294.77
  -1   2   2 9417.26  286.17
   1  -2   2 9999.00  292.17
   1  -2   2 9983.60  291.87
  -1   3  -2  139.89    6.10
   1   3   2  165.38    6.90
   1   3   2  149.99    5.20
   1   3   2  154.38    6.30
  -1  -3   2  157.58    6.30
  -1   3  -2  150.28    5.10
   1  -3  -2  144.19    5.50
  -1  -3   2  155.88    6.00
  -1   3  -2  146.49    6.00
  -1   3  -2  152.28    5.60
   1  -3  -2  148.49    5.20
  -1  -3   2  142.59    6.70
  -1   3  -2  153.78    5.80
  -1  -3  -2  144.89    5.30
   1   3  -2  148.89    6.00
   1   3  -2  154.58    7.00
  -1  -3  -2  141.29    6.20
  -1  -3  -2  144.89    6.80
   1  -3   2  149.09    6.10
  -1  -3  -2  148.19    5.10
   1   3  -2  144.39    6.30
   1  -4  -2    1.30    0.70
  -1   4  -2    0.50    0.90
  -1  -4   2    1.00    0.90
  -1   4  -2    3.40    0.70
  -1   4  -2    1.40    0.90
  -1   4  -2    0.70    0.50
  -1  -4   2    1.10    0.60
  -1  -4   2   -1.50    1.10
   1   4   2    1.10    0.50
  -1  -4   2    0.30    0.80
   1   4  -2    0.50    0.70
  -1  -4  -2    0.50    0.70
   1   4  -2   -0.50    0.60
  -1  -4  -2    0.60    0.50
  -1  -4  -2    0.70    0.50
   1   4  -2   -0.70    1.20
   1   4  -2    0.90    0.50
  -1  -4  -2   -0.20    1.10
   1  -4   2    1.40    1.00
  -1  -5   2  297.37   11.10
  -1  -5   2  290.57   11.00
  -1  -5   2  290.47    9.70
  -1  -5  -2  299.67   10.20
  -1  -5  -2  293.47   10.20
   1   5  -2  288.37   11.10
   1  -5   2  301.67   11.30
   1   5  -2  286.17   10.40
  -1  -5  -2  297.47   10.00
  -1  -5  -2  286.57    9.90
  -1  -5  -2  285.97   10.00
   1   5  -2  277.87   11.00
   1  -6  -2    1.60    1.00
  -1  -6   2    0.80    0.90
  -1  -6  -2    0.20    0.70
   1  -6   2    2.20    1.30
   1  -7  -2   16.70    2.50
  -1  -7   2   12.30    2.30
  -1  -7  -2   16.20    2.30
   1  -7   2   13.40    2.60
   1  -8  -2  113.99    6.20
  -1  -8   2  105.59    6.60
   1  -8   2  108.59    7.90
  -1  -8  -2  110.39    5.80
   1  -9  -2   27.30    3.60
  -1  -9   2   22.20    3.60
  -1  -9  -2   19.50    2.90
   1  -9   2   22.40    3.80
   2   0   2 1098.99   33.90
  -2   0   2 1050.09   33.30
   2   0  -2 1101.29   33.60
  -2   0  -2 1046.20   33.80
   2   1   2    1.70    1.20
  -2  -1   2    1.70    1.10
   2  -1  -2    2.20    0.90
  -2  -1   2    1.70    0.50
   2   1   2    1.70    0.40
   2   1   2    1.10    0.50
   2  -1  -2    1.60    0.50
  -2   1  -2    1.90    0.50
  -2  -1   2    0.90    0.50
   2  -1  -2    4.20    1.30
  -2  -1   2    2.20    0.90
   2   1   2    1.20    0.90
  -2   1   2    2.50    1.10
   2   1  -2    1.00    1.10
   2  -1   2    1.60    0.50
  -2  -1  -2    4.30    1.50
   2  -1   2    3.20    1.20
   2   1  -2    3.40    1.20
  -2  -1  -2    1.70    0.50
  -2   1   2    1.50    0.50
  -2  -1  -2    4.50    1.50
   2   1  -2    3.10    0.70
   2   1  -2    3.50    0.90
   2  -1   2    2.10    0.90
  -2   2  -2  771.52   25.30
   2   2   2  802.92   26.20
  -2  -2   2  783.42   25.80
   2  -2  -2  814.52   24.90
   2  -2   2  779.32   25.20
  -2   2   2  778.42   24.50
   2   2  -2  809.92   26.20
  -2  -2  -2  746.13   26.00
   2  -3  -2  136.49    5.60
   2  -3  -2  139.19    4.90
   2   3   2  149.09    5.10
  -2  -3   2  151.18    5.80
  -2   3  -2  141.39    5.80
  -2  -3   2  133.99    5.50
  -2   3  -2  153.28    6.60
  -2   3  -2  143.59    6.60
  -2  -3   2  143.59    7.30
   2   3   2  146.09    7.50
  -2   3  -2  133.59    5.90
   2   3   2  137.79    6.70
  -2  -3   2  134.69    6.50
  -2   3  -2  139.49    5.10
  -2  -3  -2  132.79    7.40
   2  -3   2  146.39    5.10
  -2   3   2  145.29    5.00
   2   3  -2  144.49    6.90
  -2   3   2  141.09    5.90
   2   3  -2  137.79    5.80
   2   3  -2  138.99    5.60
  -2  -3  -2  141.99    4.90
  -2  -3  -2  139.29    6.80
   2   3  -2  142.49    7.60
  -2  -3  -2  143.59    5.60
  -2   3   2  138.79    5.50
  -2   4  -2 1528.65   45.90
   2  -4  -2 1478.55   44.70
   2   4   2 1586.94   48.10
  -2  -4   2 1596.54   48.00
  -2   4  -2 1588.84   45.80
  -2  -4  -2 1558.64   48.20
   2   4  -2 1574.14   48.70
   2   5   2  284.07   11.50
  -2  -5   2  275.37   10.40
  -2  -5   2  257.57   10.60
  -2  -5   2  276.37    9.60
  -2  -5   2  277.37   11.60
   2   5   2  286.37   10.80
   2  -5  -2  270.97   10.20
   2   5   2  275.67    9.00
  -2  -5  -2  263.67   11.40
   2   5  -2  285.37    9.50
   2   5  -2  270.37   10.60
   2  -5   2  287.27   11.00
   2   5  -2  284.27   12.20
   2   5  -2  266.07   11.00
  -2  -5  -2  264.67    9.40
  -2  -5  -2  267.77    9.40
  -2  -5  -2  257.77   10.60
  -2  -6   2  161.98    7.60
  -2  -6   2  159.68    7.30
  -2  -6   2  165.68    6.50
  -2  -6   2  168.28    8.30
   2  -6  -2  164.88    7.40
   2   6  -2  168.78    7.50
  -2  -6  -2  165.38    7.60
  -2  -6  -2  170.58    6.80
   2  -6   2  166.78    8.10
  -2  -6  -2  169.28    6.10
   2   6  -2  161.58    8.80
  -2  -6  -2  170.08    7.10
   2   6  -2  164.38    9.40
  -2  -6  -2  165.28    6.90
   2  -7  -2    2.40    1.40
  -2  -7   2    0.90    1.20
  -2  -7   2    3.90    0.90
  -2  -7   2    1.00    1.50
  -2  -7  -2    2.50    1.20
   2  -7   2    0.70    1.20
   2  -8  -2   55.09    4.50
  -2  -8   2   72.89    5.20
  -2  -8  -2   74.59    4.50
   2  -8   2   57.19    5.10
   2  -9  -2    0.30    1.20
  -2  -9   2    0.70    1.50
  -2  -9  -2    0.60    1.10
   2  -9   2    4.90    1.80
   3   0  -2  648.44   22.70
   3   0   2  638.84   22.80
  -3   0   2  640.44   22.40
  -3   0  -2  641.44   22.90
   3   1   2   73.29    3.70
   3  -1  -2   70.59    3.30
  -3  -1   2   83.49    3.50
   3  -1  -2   76.59    4.60
   3   1   2   79.89    3.20
   3   1   2   67.69    5.40
   3  -1  -2   77.59    3.70
  -3  -1   2   79.39    4.90
   3  -1  -2   71.29    5.10
  -3  -1   2   72.99    3.70
  -3   1  -2   74.29    3.70
  -3  -1   2   82.69    5.50
   3   1   2   75.39    5.80
   3  -1   2   78.59    3.70
   3  -1   2   72.79    4.60
  -3  -1  -2   72.19    3.80
  -3   1   2   75.79    3.60
   3  -1   2   73.99    5.20
  -3  -1  -2   85.19    5.80
   3   1  -2   77.49    3.40
   3   1  -2   79.19    5.60
   3   1  -2   75.59    3.80
  -3  -1  -2   65.39    4.70
  -3   2  -2  195.58    9.60
   3   2   2  223.28   10.70
   3  -2  -2  211.48    8.80
   3   2   2  233.18    9.90
  -3  -2   2  192.58    9.90
  -3   2  -2  205.88    8.90
   3  -2  -2  201.88    9.40
  -3  -2   2  214.98    9.40
  -3  -2   2  204.88    7.90
   3  -2   2  205.08    9.60
  -3  -2  -2  203.68   10.40
   3  -2   2  229.68    9.20
  -3  -2  -2  231.48    9.90
  -3   2   2  228.58    8.70
  -3   2   2  217.98    9.30
  -3  -2  -2  199.88    7.90
   3   2  -2  203.68   10.30
   3   2  -2  209.18    8.00
   3   2  -2  220.58    9.80
   3  -3  -2   10.90    2.30
   3  -3  -2    9.90    1.40
  -3  -3   2   14.90    3.20
  -3   3  -2   11.50    2.50
   3  -3  -2   12.80    2.10
  -3  -3   2    9.40    2.20
  -3  -3   2   10.40    2.00
   3   3   2   13.20    2.70
   3   3   2   13.00    3.00
   3   3   2   11.90    1.70
  -3   3  -2   11.60    2.50
  -3   3  -2   10.90    1.50
   3   3   2   11.40    1.30
   3  -3   2   10.50    2.30
   3   3  -2   16.80    2.10
  -3   3   2   12.40    1.50
   3   3  -2    9.60    2.80
   3   3  -2   10.70    1.80
  -3  -3  -2   13.70    1.90
   3  -3   2   13.00    1.60
  -3   3   2   13.30    2.10
   3   3  -2    9.60    2.30
   3  -3   2   10.80    2.00
  -3   3   2   13.10    1.90
  -3  -3  -2   13.70    1.20
  -3   4  -2   90.29    3.80
  -3   4  -2   93.69    5.30
   3  -4  -2   87.99    4.50
   3   4   2   82.19    5.70
  -3  -4   2  108.49    6.90
  -3  -4   2  101.09    4.80
   3  -4  -2   93.89    5.10
  -3   4  -2   92.69    4.80
  -3   4  -2   94.89    5.60
   3   4   2   86.89    6.60
  -3  -4   2   93.19    4.70
   3   4   2   99.69    4.60
  -3  -4   2   91.29    5.70
  -3   4  -2   91.29    4.60
   3  -4  -2  101.49    3.90
   3   4   2   95.09    4.20
   3   4  -2   89.59    4.80
   3   4  -2   86.29    6.00
   3   4  -2   97.49    4.80
   3  -4   2   91.79    3.90
  -3  -4  -2   93.39    4.70
  -3  -4  -2   96.59    4.00
   3   4  -2   85.39    6.80
  -3  -4  -2   96.29    6.10
  -3   4   2   97.89    4.30
  -3  -4  -2  104.09    7.10
  -3   4   2   89.19    4.70
  -3   4   2   95.59    3.70
  -3   5  -2   31.30    2.40
  -3   5  -2   31.40    1.70
  -3   5  -2   27.30    2.30
   3   5   2   33.70    2.40
  -3  -5   2   32.50    2.50
   3   5   2   34.70    4.20
   3   5   2   31.00    4.70
  -3  -5   2   35.40    4.70
  -3  -5   2   31.50    3.90
  -3  -5   2   28.70    2.70
  -3   5  -2   29.00    1.70
   3  -5   2   31.10    3.70
  -3  -5  -2   29.50    2.50
  -3  -5  -2   27.20    3.80
  -3  -5  -2   34.40    4.70
   3   5  -2   34.90    4.50
   3   5  -2   37.00    3.10
   3   5  -2   30.00    4.70
  -3  -5  -2   29.20    2.20
   3  -6  -2   36.30    4.00
   3   6   2   34.40    2.30
  -3  -6   2   41.30    4.40
  -3  -6   2   34.50    4.80
   3   6   2   41.80    3.70
   3   6   2   48.50    5.10
  -3  -6   2   37.80    3.30
  -3  -6   2   37.30    2.80
  -3  -6  -2   32.80    2.60
   3   6  -2   32.60    2.50
  -3  -6  -2   37.10    3.50
   3   6  -2   30.60    4.80
   3  -6   2   35.60    4.20
  -3  -6  -2   33.30    2.60
   3   6  -2   35.10    4.30
   3   6  -2   33.70    4.30
  -3  -6  -2   42.20    5.10
  -3  -7   2    6.60    1.50
  -3  -7   2    7.30    1.90
   3  -7  -2    7.10    2.00
  -3  -7   2    6.10    1.90
  -3  -7   2    3.90    3.00
  -3  -7  -2    7.20    1.50
   3   7  -2    6.10    2.00
  -3  -7  -2    4.00    2.40
  -3  -7  -2    7.90    1.80
   3   7  -2    5.90    1.80
  -3  -7  -2    5.60    1.20
  -3  -7  -2    6.20    1.70
   3   7  -2    5.10    3.00
  -3  -7  -2    5.00    2.70
   3  -7   2    7.40    2.30
   3  -8  -2    9.00    2.20
  -3  -8   2    7.50    2.30
  -3  -8  -2    7.00    1.70
   3  -8   2    7.00    2.30
   3  -9  -2   16.40    3.30
  -3  -9   2   14.80    3.00
   3  -9   2   12.20    3.10
  -3  -9  -2   14.20    2.40
   4   0  -2 1053.49   35.90
  -4   0  -2 1081.59   36.20
  -4   0   2 1056.69   35.50
   4   0   2 1043.70   36.00
  -4  -1   2 1034.10   38.40
  -4   1  -2 1062.39   35.70
   4   1   2 1078.69   36.30
   4  -1  -2 1045.50   35.40
   4   1  -2 1066.39   36.10
  -4   1   2 1053.29   35.00
  -4  -1  -2 1025.50   36.30
   4  -1   2 1047.70   35.60
  -4   2  -2 1139.79   38.50
   4  -2  -2 1158.78   38.30
   4   2   2 1180.18   39.80
  -4  -2   2 1194.98   39.30
   4   2  -2 1171.48   39.70
   4  -2   2 1150.28   38.50
  -4   2   2 1132.39   37.70
  -4  -2  -2 1196.68   39.90
  -4  -3   2    4.10    1.20
   4  -3  -2    4.60    1.10
   4   3   2    2.90    1.00
   4  -3  -2    2.60    1.90
  -4  -3   2    4.10    1.80
  -4   3  -2    2.60    1.90
   4   3   2    6.20    2.10
  -4   3  -2    3.70    1.10
  -4  -3   2    2.90    2.10
   4   3   2    4.70    2.70
   4   3   2    3.70    0.90
  -4   3  -2    2.40    1.30
  -4  -3   2    4.00    1.20
   4   3  -2    4.60    1.40
  -4  -3  -2    2.50    1.10
   4   3  -2    6.20    3.10
   4   3  -2    3.70    1.10
  -4   3   2    5.50    1.10
  -4   3   2    3.80    1.40
  -4  -3  -2    2.00    2.20
   4  -3   2    3.00    1.30
   4  -3   2    3.50    1.00
   4   3  -2    3.80    1.90
   4  -3   2    1.10    1.70
  -4  -3  -2    3.10    1.70
  -4   3   2    4.80    1.90
  -4  -3  -2    5.10    1.00
  -4  -4   2  120.59    8.60
   4   4   2  137.39    9.20
   4   4   2  128.29    5.50
   4   4   2  144.39    8.40
  -4   4  -2  129.79    5.50
  -4   4  -2  143.29    7.00
   4  -4  -2  130.99    6.60
   4   4   2  128.79    6.10
   4  -4  -2  131.99    5.50
  -4  -4   2  120.39    6.10
   4  -4  -2  126.19    7.30
  -4  -4   2  132.79    6.00
  -4   4  -2  134.79    7.80
   4   4  -2  141.99    6.40
   4   4  -2  136.89    8.30
  -4   4   2  138.39    5.30
   4  -4   2  138.99    6.90
  -4   4   2  127.29    6.90
  -4  -4  -2  131.49    9.10
   4   4  -2  129.69    6.40
  -4  -4  -2  130.99    6.30
  -4  -4  -2  133.89    5.40
   4  -4   2  133.59    5.50
   4   4  -2  163.68   10.20
   4  -4   2  134.09    7.70
  -4   4   2  149.19    6.50
   4   5   2  217.48   11.30
   4   5   2  254.07   13.20
   4   5   2  222.68    9.10
   4  -5  -2  235.98    8.10
  -4  -5   2  228.38   11.20
   4  -5  -2  228.58    9.60
  -4   5  -2  245.18    9.20
  -4  -5   2  228.98    9.40
  -4  -5   2  236.68   12.40
   4   5   2  235.98    8.80
  -4   5  -2  234.98    9.10
  -4  -5   2  240.88    9.60
   4  -5  -2  234.48    8.90
  -4   5  -2  233.88    8.00
  -4   5  -2  238.68   10.00
  -4   5  -2  243.68   10.10
   4   5  -2  234.68    9.60
  -4  -5  -2  236.88   11.60
  -4   5   2  248.18    9.20
  -4   5   2  241.08    8.50
   4   5  -2  252.97   13.60
  -4  -5  -2  230.08    9.50
   4   5  -2  230.78    9.70
  -4  -5  -2  237.28   12.90
   4  -5   2  245.08    8.20
   4  -5   2  235.48   10.20
   4   5  -2  231.68   11.80
  -4  -5  -2  240.58    8.70
  -4  -6   2  104.69    7.00
  -4  -6   2  116.19    6.10
  -4  -6   2  107.59    5.70
   4   6   2  121.09    7.60
   4   6   2  134.09    9.20
   4  -6  -2  111.29    6.20
  -4  -6   2  118.89    8.50
   4   6   2  113.69    5.50
  -4  -6  -2  122.49    7.50
   4  -6   2  105.79    6.60
   4   6  -2  114.79    9.20
   4   6  -2  123.79    7.90
   4   6  -2  112.29    6.30
  -4  -6  -2  113.19    5.70
  -4  -6  -2  113.49    5.30
  -4  -6  -2  114.59    8.80
   4   7   2    0.20    1.30
  -4  -7   2    2.50    1.50
  -4  -7   2    1.20    1.00
   4   7   2    0.10    0.70
  -4  -7   2    0.40    1.40
  -4  -7   2    3.00    3.40
   4  -7  -2    1.40    1.40
   4   7  -2    1.30    1.30
   4   7  -2    0.20    1.40
  -4  -7  -2    3.90    3.40
  -4  -7  -2    0.60    0.80
   4  -7   2    1.50    1.50
   4   7  -2    1.40    0.90
  -4  -7  -2   -1.40    0.90
   4   7  -2    2.00    3.90
  -4  -7  -2    0.90    1.00
  -4  -8   2   26.90    4.90
   4  -8  -2   24.80    3.80
  -4  -8   2   26.60    2.40
  -4  -8   2   26.90    4.40
  -4  -8  -2   29.30    4.30
  -4  -8  -2   14.20    4.00
  -4  -8  -2   27.20    2.10
   4  -8   2   22.50    3.90
  -4  -8  -2   25.80    3.20
   4   8  -2   26.50    4.70
  -4  -8  -2   27.60    3.20
   4  -9  -2    5.60    1.80
  -4  -9   2    2.40    1.80
   4  -9   2    2.40    1.30
  -4  -9  -2    1.50    1.20
  -5   0  -2  604.54   22.30
  -5   0  -2  555.94   23.40
  -5   0   2  584.94   21.70
   5   0  -2  575.84   22.00
   5   0   2  605.64   22.30
  -5   0   2  581.74   23.00
   5   0  -2  566.64   23.30
   5   0   2  580.54   23.50
  -5  -1   2   27.40    2.30
  -5  -1   2   35.10    5.40
   5   1   2   32.10    5.60
   5   1   2   28.30    2.70
   5  -1  -2   26.30    2.80
  -5   1  -2   23.60    4.20
   5   1   2   30.60    2.20
   5  -1  -2   22.30    4.20
  -5  -1   2   30.80    4.50
  -5  -1   2   27.10    2.60
   5   1   2   26.00    4.30
   5  -1  -2   29.00    2.60
   5  -1  -2   33.10    4.60
  -5   1  -2   36.30    5.60
  -5   1  -2   27.80    2.60
  -5   1   2   25.80    4.30
  -5  -1  -2   23.30    4.70
  -5  -1  -2   27.10    3.20
   5   1  -2   29.50    5.30
   5   1  -2   29.50    2.80
   5   1  -2   30.20    2.30
  -5  -1  -2   30.10    4.70
   5   1  -2   29.00    4.60
   5  -1   2   28.10    4.60
  -5   1   2   23.70    2.40
  -5   1   2   42.10    5.20
   5  -1   2   30.10    2.60
   5  -1   2   23.60    4.40
   5  -2  -2  376.06   16.90
   5  -2  -2  367.36   15.60
  -5   2  -2  370.86   13.50
   5   2   2  397.86   18.20
   5   2   2  361.16   16.30
  -5  -2   2  380.26   17.50
  -5  -2   2  368.16   16.10
  -5   2  -2  363.96   17.00
  -5   2  -2  401.06   16.10
   5  -2   2  391.96   16.00
   5   2  -2  370.56   14.00
   5   2  -2  391.16   16.80
  -5   2   2  399.76   15.50
   5  -2   2  361.86   16.80
  -5  -2  -2  410.06   16.90
  -5  -2  -2  421.16   18.60
  -5   2   2  373.06   16.40
   5   2  -2  392.26   18.20
  -5  -2  -2  378.16   14.00
   5   3   2  743.93   29.10
  -5  -3   2  743.93   26.90
   5   3   2  778.42   27.70
  -5  -3   2  732.53   28.40
  -5   3  -2  729.63   27.40
   5  -3  -2  736.93   27.30
   5  -3  -2  723.23   25.70
  -5   3  -2  725.83   25.90
  -5  -3  -2  711.13   27.10
  -5  -3  -2  728.43   29.00
   5  -3   2  748.83   27.40
  -5   3   2  695.03   26.30
   5  -3   2  749.62   25.90
   5   3  -2  761.82   29.40
   5   3  -2  740.13   27.50
   5   4   2  162.78    7.50
  -5  -4   2  158.68   10.50
  -5  -4   2  153.68    9.30
  -5  -4   2  152.68    6.90
   5  -4  -2  158.78    9.40
  -5   4  -2  150.28    6.60
   5   4   2  160.08   10.90
   5   4   2  149.39    9.50
  -5   4  -2  160.48    8.30
   5   4   2  159.88    6.50
   5  -4  -2  151.68    6.70
  -5   4  -2  154.08    9.30
  -5  -4   2  154.58    7.40
   5  -4  -2  151.58    8.10
   5  -4   2  166.18    8.40
  -5  -4  -2  148.29    7.40
  -5  -4  -2  157.28    6.40
   5   4  -2  154.38    7.10
  -5   4   2  149.69    6.40
   5   4  -2  152.38    7.50
  -5  -4  -2  170.18   11.30
  -5  -4  -2  154.28    9.50
  -5   4   2  150.08    8.50
   5  -4   2  157.48    6.60
  -5   4   2  164.08    7.90
   5   4  -2  158.78    9.80
   5   4  -2  169.58   11.30
   5  -4   2  165.18    9.60
  -5  -5   2   56.39    3.90
   5   5   2   63.59    4.20
   5  -5  -2   61.49    5.60
  -5   5  -2   57.79    3.20
   5  -5  -2   50.39    4.10
  -5   5  -2   51.79    4.10
   5  -5  -2   61.89    3.40
   5   5   2   54.89    9.00
  -5  -5   2   61.69    7.50
   5   5   2   65.99    6.00
  -5   5  -2   59.49    5.50
   5   5   2   50.29    3.40
  -5  -5   2   51.39    4.00
  -5  -5   2   57.39    6.60
  -5   5   2   52.79    4.70
  -5   5   2   53.79    3.80
  -5  -5  -2   62.49    7.10
  -5  -5  -2   52.59    3.30
   5   5  -2   51.39    4.10
  -5  -5  -2   64.69    4.40
   5   5  -2   54.99    8.90
   5   5  -2   56.09    4.20
   5  -5   2   58.19    3.30
  -5  -5  -2   42.70    6.70
  -5   5   2   57.69    3.10
   5   6   2    7.30    1.70
  -5  -6   2   10.50    2.20
   5   6   2    6.20    1.80
   5   6   2    6.60    4.10
  -5   6  -2    7.10    1.40
   5  -6  -2    5.90    1.90
  -5   6  -2    4.90    1.10
   5  -6  -2    6.60    1.20
   5   6   2    4.10    2.30
  -5   6  -2    5.40    2.00
  -5   6  -2    7.40    2.20
  -5  -6  -2    4.70    1.50
  -5  -6  -2    7.20    1.60
   5   6  -2    5.70    4.30
   5  -6   2    8.10    1.30
   5  -6   2   11.00    2.70
   5   6  -2    7.90    2.90
   5   6  -2    6.30    2.00
   5   6  -2    7.00    1.90
   5   7   2   90.59    5.20
   5   7   2   90.49    5.00
  -5  -7   2   88.19    7.00
   5   7   2  101.59    7.20
  -5  -7   2   95.69    5.60
  -5  -7   2   86.39    5.70
   5   7   2  108.19    9.60
   5  -7  -2   98.49    6.40
  -5  -7   2   91.19    8.80
   5   7  -2  109.09   10.40
   5  -7   2   88.49    6.50
  -5  -7  -2  110.99    7.40
  -5  -7  -2  105.19    5.30
  -5  -7  -2   98.99    5.50
   5   7  -2   99.99    7.60
  -5  -7  -2  122.39    9.80
   5   7  -2   83.49    5.90
   5  -8  -2   -0.60    1.20
  -5  -8   2    2.10    4.80
  -5  -8   2    1.40    1.10
  -5  -8   2    1.70    1.50
   5   8   2    3.50    1.00
  -5  -8  -2    1.20    1.00
  -5  -8  -2    0.70    1.10
   5   8  -2    1.20    1.00
  -5  -8  -2    0.00    4.30
   5  -8   2    0.50    1.60
   5   8  -2    0.90    1.50
   5   8  -2    0.60    4.90
   6   0  -2  339.97   17.50
  -6   0  -2  325.57   15.40
  -6   0  -2  324.67   16.80
   6   0   2  327.47   12.60
  -6   0   2  347.27   16.80
  -6   0   2  311.57   14.70
   6   0  -2  326.17   11.70
   6   0   2  306.77   16.40
  -6   0   2  326.27   12.50
  -6   0  -2  317.67   12.60
   6   0  -2  319.97   16.70
   6   1   2  596.74   25.70
  -6   1  -2  586.14   23.50
   6  -1  -2  593.84   25.30
   6  -1  -2  557.34   23.20
  -6   1  -2  618.94   25.50
  -6  -1   2  592.54   25.10
   6   1   2  619.84   24.30
   6  -1  -2  616.64   20.00
  -6  -1   2  632.64   23.90
  -6  -1  -2  605.24   24.10
  -6  -1  -2  634.94   26.20
   6  -1   2  580.14   25.10
   6   1  -2  641.14   26.30
   6   1  -2  650.93   24.70
  -6   1   2  625.44   23.40
  -6   1   2  611.74   24.80
   6  -1   2  616.04   23.80
  -6  -2   2 1042.00   39.70
  -6  -2   2 1081.99   38.20
   6  -2  -2 1093.99   39.60
   6   2   2 1159.68   39.20
   6   2   2 1141.39   41.10
  -6  -2  -2 1141.29   39.10
   6   2  -2 1105.59   41.10
   6  -2   2 1098.39   39.70
  -6  -2  -2 1143.09   41.20
   6   2  -2 1076.29   38.80
   6   3   2    7.80    2.00
  -6  -3   2    5.30    1.50
   6   3   2    6.10    2.60
  -6  -3   2    7.40    2.80
  -6   3  -2    4.60    2.20
  -6   3  -2    8.20    3.30
   6  -3  -2    3.30    3.10
  -6   3  -2    8.20    1.90
   6   3   2    3.70    3.20
   6   3   2    4.70    1.20
  -6  -3   2    1.80    2.70
   6  -3  -2    5.50    1.50
   6  -3  -2    8.00    2.60
  -6  -3   2    6.70    1.80
  -6   3   2    8.10    1.70
  -6  -3  -2    5.30    1.60
  -6   3   2    7.80    3.20
  -6   3   2    9.30    2.60
   6  -3   2    5.00    1.40
  -6  -3  -2    7.30    2.90
  -6  -3  -2    2.90    3.10
   6  -3   2    9.40    3.50
   6   3  -2    5.40    3.60
   6   3  -2    7.10    1.50
   6   3  -2    5.10    2.60
   6  -3   2    3.20    1.90
   6   3  -2    8.90    2.20
  -6  -3  -2    6.40    1.40
   6   4   2  357.66   17.00
   6   4   2  347.97   18.70
   6  -4  -2  357.46   15.10
  -6   4  -2  353.86   15.10
  -6  -4   2  336.57   13.50
  -6  -4   2  364.56   16.60
   6  -4  -2  315.47   16.00
   6  -4  -2  330.17   12.60
  -6   4  -2  328.97   18.00
   6   4   2  341.27   12.10
   6   4   2  328.67   13.50
  -6   4  -2  334.57   12.60
  -6  -4   2  337.97   17.60
  -6  -4   2  341.27   12.70
  -6  -4  -2  338.77   18.20
   6   4  -2  331.87   12.80
  -6  -4  -2  357.26   16.80
  -6   4   2  363.76   14.50
  -6   4   2  342.27   12.40
  -6  -4  -2  327.17   13.50
   6   4  -2  334.87   13.70
   6  -4   2  342.67   15.00
   6   4  -2  328.67   16.60
  -6   4   2  363.46   17.60
   6  -4   2  366.76   18.20
  -6  -4  -2  354.46   12.20
   6  -4   2  353.86   12.70
   6   4  -2  295.77   17.70
  -6   5  -2  156.38   10.00
  -6  -5   2  162.88   11.90
  -6   5  -2  159.98    8.70
  -6  -5   2  163.68    8.20
  -6  -5   2  162.68    7.70
  -6   5  -2  161.18    7.70
   6   5   2  169.48    8.30
   6   5   2  194.28   13.30
   6  -5  -2  180.68   10.60
   6  -5  -2  148.29    8.50
   6   5   2  153.78   10.50
   6   5   2  154.48    7.10
   6  -5  -2  164.38    7.20
  -6  -5   2  171.18   10.60
   6   5  -2  165.48    8.40
  -6  -5  -2  175.28   11.00
   6   5  -2  185.88   13.40
   6  -5   2  165.78   10.40
  -6  -5  -2  193.08   13.10
  -6   5   2  154.18    9.30
   6   5  -2  167.98    8.00
   6  -5   2  149.69    8.60
   6  -5   2  166.28    7.10
  -6   5   2  161.48    8.20
  -6   5   2  165.58    7.60
  -6  -5  -2  167.38    8.40
  -6  -5  -2  165.88    7.10
   6   5  -2  155.28   10.70
   6   6   2  319.87   16.70
   6  -6  -2  280.37   10.40
  -6   6  -2  312.87   13.50
   6   6   2  292.67   11.40
   6   6   2  292.67   12.10
  -6   6  -2  311.57   13.10
  -6   6  -2  313.97   11.80
  -6  -6   2  291.27   12.00
  -6  -6   2  302.87   12.50
   6  -6  -2  310.57   13.20
   6  -6  -2  294.77   11.80
   6   6   2  302.07   17.60
  -6   6  -2  293.87   11.80
  -6  -6  -2  292.67   11.20
   6   6  -2  287.87   16.30
   6   6  -2  339.97   19.00
  -6   6   2  288.27   11.10
   6  -6   2  285.87   10.50
   6   6  -2  294.67   12.40
  -6   6   2  293.77   10.00
  -6  -6  -2  286.07   12.30
  -6   6   2  300.17   12.20
   6   6  -2  301.47   12.60
  -6  -7   2    5.40    1.90
   6   7   2   13.00    2.50
  -6  -7   2   11.90    5.40
   6   7   2   12.50    5.80
  -6  -7   2   11.40    2.60
   6   7  -2   11.70    2.50
   6   7  -2   13.70    2.60
  -6  -7  -2    8.90    2.00
  -6  -7  -2    3.90    5.10
   6   7  -2   11.60    6.20
  -6  -7  -2   12.80    2.70
   6  -7   2    8.90    2.60
  -6  -8   2   95.29    5.80
  -6  -8   2   93.39    6.30
  -6  -8   2  109.09   11.20
   6  -8  -2   99.19    6.90
   6   8   2   93.39    5.40
   6   8   2   81.19   10.00
  -6  -8  -2   83.99    5.30
  -6  -8  -2   89.49   10.10
   6   8  -2  100.29    5.40
   6   8  -2   83.89   10.80
  -6  -8  -2   92.59    5.40
   6  -8   2   96.99    7.30
  -7   0   2  686.73   32.50
   7   0  -2  658.83   29.10
  -7   0  -2  748.83   28.00
   7   0   2  659.33   27.10
  -7   0   2  696.63   27.00
   7   0  -2  747.43   28.00
   7   0   2  682.13   29.90
  -7   0  -2  685.43   29.50
   7   1   2    0.00    1.50
   7  -1  -2    0.10    0.70
   7   1   2   -0.10    2.80
   7   1   2    0.90    0.90
  -7   1  -2    0.20    1.60
  -7   1  -2    0.40    2.90
  -7  -1   2    0.30    1.60
   7  -1  -2   -1.30    2.70
  -7  -1   2    3.10    2.90
  -7   1  -2    0.20    0.80
   7  -1  -2    0.50    0.90
   7   1   2    0.60    0.90
  -7  -1   2    1.10    1.00
   7  -1  -2    0.70    1.60
  -7   1   2   -0.20    0.70
  -7   1   2   -2.00    2.10
  -7  -1  -2    4.60    3.70
   7   1  -2   -2.80    2.70
  -7  -1  -2    0.30    1.70
  -7   1   2   -1.00    1.30
   7  -1   2    0.00    0.80
   7  -1   2    1.20    2.70
   7   1  -2    0.50    1.50
  -7  -1  -2   -0.60    0.60
   7   1  -2   -0.10    1.60
   7  -1   2    1.20    1.80
   7   1  -2    0.10    0.80
   7  -2  -2  227.38    9.50
   7   2   2  235.58   13.40
   7   2   2  216.08    8.80
  -7   2  -2  236.28   10.20
  -7  -2   2  223.78   12.80
  -7  -2   2  207.18   13.90
   7   2   2  222.48   10.30
  -7  -2   2  225.68    9.40
   7  -2  -2  247.38   10.40
   7  -2  -2  230.38   12.70
   7  -2  -2  223.38   14.10
   7   2   2  229.88   15.00
  -7   2  -2  225.68   14.30
  -7  -2   2  230.38   10.40
   7   2  -2  229.08   13.30
   7   2  -2  208.78   14.60
   7  -2   2  239.88   10.10
   7   2  -2  231.48   10.60
  -7  -2  -2  225.18   10.40
   7   2  -2  224.08    9.20
   7  -2   2  226.88   14.20
  -7  -2  -2  226.88   14.80
  -7  -2  -2  215.18   13.00
  -7   2   2  220.68    9.80
   7  -2   2  230.88   12.70
  -7   3  -2   59.39    8.10
   7   3   2   83.09   10.70
   7   3   2   63.09    4.90
   7  -3  -2   54.59    7.90
  -7   3  -2   69.79    4.70
   7  -3  -2   81.99    6.90
  -7  -3   2   55.59    8.20
   7   3   2   67.49    4.10
  -7   3  -2   66.69    6.30
  -7  -3   2   72.19    4.50
   7   3   2   56.69    8.70
  -7  -3   2   58.69    4.80
   7  -3  -2   62.19    4.50
   7   3  -2   71.89    9.60
   7   3  -2   63.69    8.60
  -7  -3  -2   79.49   10.00
   7  -3   2   59.69    4.40
   7  -3   2   71.49    7.70
  -7   3   2   57.09    6.70
  -7  -3  -2   76.49   10.70
   7   3  -2   66.49    4.80
  -7   3   2   70.99    7.30
   7   3  -2   64.19    5.00
  -7   3   2   66.39    4.50
  -7  -3  -2   61.99    4.90
   7  -3   2   77.09    8.40
   7   4   2   -1.70    3.70
   7  -4  -2   16.00    3.80
   7  -4  -2    4.20    1.50
   7   4   2    2.30    1.20
  -7  -4   2    3.00    1.30
   7   4   2    4.80    3.00
  -7   4  -2    3.30    1.40
  -7  -4   2    3.30    1.50
   7   4   2    3.60    1.70
  -7   4  -2    2.00    3.40
  -7   4  -2    3.00    2.20
  -7  -4   2    3.80    2.70
  -7  -4  -2    2.60    1.40
   7   4  -2    3.80    4.40
   7   4  -2    5.80    3.00
   7   4  -2    4.10    1.40
   7  -4   2    9.00    4.10
   7   4  -2    6.30    2.10
  -7   4   2    1.30    1.70
  -7  -4  -2    2.40    2.50
  -7   4   2    5.20    3.60
   7  -4   2    1.90    1.90
  -7   4   2    2.40    1.20
  -7  -4  -2    3.30    1.30
   7  -4   2    4.30    1.60
  -7   5  -2   10.60    2.10
  -7  -5   2   11.20    2.50
  -7  -5   2   15.60    4.30
   7  -5  -2   12.70    2.50
  -7   5  -2   14.40    3.40
  -7  -5   2   12.90    5.50
   7  -5  -2   14.40    3.30
   7   5   2   11.60    2.90
  -7   5  -2    5.80    3.90
   7   5   2    1.10    4.10
   7   5   2   15.50    4.50
  -7  -5   2    8.20    2.00
   7   5   2   10.20    2.00
   7  -5  -2   14.00    4.80
  -7   5   2   13.60    2.30
   7   5  -2    5.90    1.90
  -7  -5  -2   10.70    2.10
   7  -5   2   13.20    2.40
  -7  -5  -2   10.80    3.80
   7   5  -2    8.70    4.70
  -7   5   2   19.60    4.40
  -7  -5  -2   21.60    6.50
   7   5  -2   12.90    4.00
  -7   5   2   11.40    2.90
   7   5  -2   10.70    2.30
   7  -5   2   24.50    5.30
  -7  -5  -2   10.90    3.00
   7  -5   2   12.20    3.20
  -7  -6   2    1.80    1.50
  -7   6  -2    4.90    3.70
  -7   6  -2    2.50    1.10
   7   6   2   11.60    6.20
   7   6   2    1.20    2.30
   7  -6  -2    4.80    2.00
  -7  -6   2    2.90    1.80
   7  -6  -2    4.80    1.40
  -7  -6   2    2.30    5.30
   7   6   2    2.20    1.50
   7  -6  -2    4.20    3.80
  -7  -6   2    3.20    2.50
  -7  -6  -2    2.80    1.40
  -7   6   2    1.00    1.40
  -7  -6  -2    9.70    3.20
   7   6  -2    3.20    5.30
  -7   6   2    8.50    3.30
   7   6  -2    3.30    2.80
   7   6  -2    2.20    1.60
  -7   6   2    2.40    1.10
  -7  -6  -2    4.40    1.80
   7  -6   2    3.70    1.40
   7   6  -2    3.80    1.80
  -7   7  -2    4.00    1.20
  -7  -7   2    5.70    1.80
  -7   7  -2    2.00    2.90
  -7  -7   2    1.50    1.60
   7   7   2    5.10    1.70
  -7   7  -2    4.20    1.30
   7   7   2    3.20    1.70
  -7  -7   2    1.20    5.60
  -7   7  -2    7.60    2.50
  -7  -7  -2    6.00    1.80
   7   7  -2    3.10    1.70
   7   7  -2    3.90    1.80
  -7  -7  -2    6.30    6.10
   7  -7   2    8.10    2.60
   7  -7   2    4.60    1.20
  -7  -7  -2    3.10    1.70
   7   8   2   37.80    3.30
   7  -8  -2   30.30    4.40
  -7  -8   2   34.00    4.30
  -7  -8  -2   35.10    4.00
   7  -8   2   38.50    5.50
  -7  -8  -2   29.10    3.90
   7   8  -2   34.40    5.20
   8   0  -2 2553.54   83.89
   8   0   2 2569.74   83.69
  -8   0   2 2458.75   82.19
  -8   0  -2 2467.35   83.09
  -8  -1   2   16.50    4.50
   8  -1  -2   18.40    3.20
  -8   1  -2   16.30    3.20
   8  -1  -2   18.60    4.80
   8  -1  -2   20.80    5.70
   8   1   2   15.20    2.40
  -8   1  -2   21.10    5.70
   8   1   2   11.00    3.90
  -8  -1   2   10.20    4.70
   8  -1  -2   13.00    2.30
  -8  -1   2   15.90    3.10
   8   1   2   12.80    4.90
  -8   1  -2   11.20    3.80
   8   1   2   13.60    2.60
  -8   1   2   14.10    4.80
   8   1  -2   21.10    5.40
   8   1  -2   15.20    2.40
   8   1  -2    9.90    5.00
   8   1  -2   13.80    2.60
  -8   1   2   10.80    3.70
   8  -1   2    8.60    3.30
   8  -1   2   12.80    2.30
  -8   1   2   15.90    3.00
  -8  -1  -2   11.70    5.20
  -8  -1  -2   16.20    3.20
  -8  -1  -2   24.60    5.50
   8  -1   2    9.30    4.50
   8  -2  -2 1356.86   50.49
  -8  -2   2 1426.56   51.69
  -8   2  -2 1402.06   48.10
  -8   2  -2 1343.87   50.09
   8   2   2 1437.16   49.50
  -8  -2   2 1427.16   48.70
   8  -2  -2 1374.56   48.10
   8   2   2 1329.37   51.29
  -8  -2  -2 1364.46   51.49
  -8  -2  -2 1380.26   49.00
   8   2  -2 1346.07   51.79
  -8   2   2 1316.97   49.20
  -8   2   2 1378.46   47.30
   8  -2   2 1429.76   48.40
   8  -2   2 1337.87   50.29
   8   2  -2 1409.06   49.40
  -8  -3   2   25.70    6.50
  -8  -3   2   27.80    3.60
  -8  -3   2   30.70    6.00
   8   3   2   29.60    4.50
   8   3   2   31.10    7.40
  -8   3  -2   39.40    7.70
  -8  -3   2   25.90    3.70
   8  -3  -2   22.00    4.80
   8  -3  -2   35.40    7.00
   8  -3  -2   24.00    3.60
  -8   3  -2   30.50    4.10
  -8   3  -2   23.70    5.10
   8   3   2   26.30    6.00
   8   3   2   26.00    3.10
  -8   3   2   32.00    6.60
   8   3  -2   27.30    7.20
  -8   3   2   29.90    4.00
   8  -3   2   28.30    4.00
  -8   3   2   29.10    5.30
  -8  -3  -2   33.10    4.90
  -8  -3  -2   20.40    5.10
   8  -3   2   27.50    6.30
   8   3  -2   45.60    4.70
   8  -3   2   27.80    5.50
   8   3  -2   29.20    4.60
  -8  -3  -2   34.90    7.50
   8   3  -2   24.20    5.60
  -8   4  -2  229.08   15.00
   8  -4  -2  203.48   12.60
  -8  -4   2  235.48   10.30
  -8  -4   2  237.28   14.30
   8   4   2  217.28   14.40
   8   4   2  255.97   17.90
   8   4   2  221.38    9.70
  -8   4  -2  236.08   10.50
  -8   4  -2  224.78   18.40
  -8  -4   2  231.78   16.30
  -8  -4   2  252.27   11.60
   8  -4  -2  217.58   15.00
   8   4   2  242.18   11.50
   8  -4  -2  206.58   10.20
   8  -4   2  256.77   13.70
   8  -4   2  223.98   15.10
  -8   4   2  229.28   10.20
  -8  -4  -2  244.18   17.20
  -8   4   2  254.47   13.00
  -8  -4  -2  230.58   11.30
   8   4  -2  249.08   17.90
  -8  -4  -2  249.48   15.00
   8   4  -2  246.78   11.80
  -8   4   2  241.68   14.60
   8   4  -2  238.88   10.30
   8  -4   2  225.98   10.30
   8   4  -2  231.98   14.90
  -8   5  -2   91.49    7.50
  -8  -5   2   94.99    6.60
   8   5   2   84.39    5.30
  -8   5  -2   89.09    9.60
   8   5   2   90.89   12.10
   8  -5  -2   96.09    9.70
  -8   5  -2   89.89    5.60
   8  -5  -2   90.59    5.80
  -8  -5   2   92.19    5.90
   8   5   2   93.79    6.60
   8   5   2   84.09   10.50
   8  -5  -2   91.09    7.40
   8  -5   2  107.19   10.10
  -8   5   2   87.99    5.40
   8  -5   2   96.09    7.70
  -8   5   2   86.39    6.90
  -8   5   2  104.99    9.50
   8  -5   2   88.09    5.60
   8   5  -2   79.09    5.70
  -8  -5  -2   90.29    6.60
   8   5  -2  110.49   13.70
   8   5  -2   96.79   11.50
   8   5  -2   85.59    6.60
  -8  -6   2  121.89    7.30
  -8  -6   2  142.09   11.00
   8   6   2  108.79   13.90
   8   6   2  116.89    8.90
  -8  -6   2  141.99   13.70
  -8   6  -2  121.19    6.30
   8   6   2  124.69    6.90
   8  -6  -2  133.29   11.40
  -8  -6   2  118.59    7.80
   8   6   2  121.59   10.60
   8  -6  -2  156.68   12.80
   8  -6  -2  124.09    6.60
  -8   6  -2  127.69   10.50
  -8  -6  -2  125.99   10.40
  -8  -6  -2  124.69    6.70
   8  -6   2  131.89   11.20
  -8  -6  -2  137.69   13.80
  -8  -6  -2  136.49    8.20
  -8   6   2  130.59    9.90
   8   6  -2  129.39   11.20
  -8   6   2  132.59   11.50
  -8   6   2  124.09    6.20
   8   6  -2  117.69   14.60
   8   6  -2  140.99    7.90
   8   6  -2  140.39    9.30
   8  -6   2  139.09    8.50
   8  -7  -2   11.90    2.10
   8   7   2   13.60    2.40
  -8  -7   2   21.50    3.80
   8   7   2   11.00    8.00
  -8   7  -2   13.50    4.50
   8  -7  -2    3.60    4.50
  -8   7  -2   15.60    5.80
   8  -7  -2   15.40    2.80
  -8  -7   2   15.90    3.20
  -8  -7   2   18.80    7.40
   8   7   2   17.20    3.40
  -8   7  -2   14.00    2.50
  -8   7  -2   15.50    1.90
   8  -7   2   15.40    2.40
  -8  -7  -2    5.30    7.50
  -8   7   2   15.30    2.30
   8   7  -2   12.00    3.00
  -8   7   2   12.30    4.20
  -8  -7  -2   12.10    2.50
  -8  -7  -2   12.80    3.10
   8   7  -2   13.10    8.70
  -9   0   2   33.80    7.30
   9   0  -2   29.40    4.60
  -9   0  -2   37.20    5.10
   9   0   2   36.90    4.30
   9   0  -2   34.50    6.90
   9   0   2   31.80    7.70
   9   0  -2   38.70    3.50
  -9   0   2   22.80    3.60
  -9   0  -2   41.70    7.40
   9   0   2   42.20    7.30
   9   0  -2   45.30    8.40
  -9   0   2   26.80    5.70
  -9   0  -2   31.50    7.30
   9   0   2   33.70    4.90
   9  -1  -2  112.69   11.50
   9   1   2   91.59    6.50
   9  -1  -2   85.39    6.30
  -9   1  -2   76.49   10.80
  -9  -1   2   70.49    5.80
   9  -1  -2  118.89   14.10
  -9  -1   2  100.09   11.10
   9   1   2   84.59   10.60
  -9  -1   2   74.59   10.70
   9  -1  -2   88.29    5.50
  -9   1  -2   78.49    6.00
   9   1   2   74.69   11.30
  -9   1  -2  102.89   11.40
   9   1   2   78.29    5.10
   9  -1   2   76.69    6.00
  -9  -1  -2   77.09    9.90
   9   1  -2   74.29    6.10
  -9   1   2   94.29   10.10
  -9  -1  -2   85.09    6.30
  -9  -1  -2   76.29   11.00
   9   1  -2   77.79    5.20
   9  -1   2  103.09   12.70
   9  -1   2  101.59   15.40
   9   1  -2   86.39   10.50
  -9   1   2   83.89    6.10
   9   1  -2   74.59   11.20
  -9   1   2   81.89    9.70
   9   2   2  448.86   16.10
  -9   2  -2  417.66   23.10
  -9   2  -2  461.35   21.60
  -9  -2   2  451.05   24.20
   9   2   2  451.25   22.50
  -9  -2   2  486.15   22.40
   9   2   2  439.36   18.00
   9  -2  -2  445.96   17.80
   9  -2  -2  438.06   21.40
   9   2   2  468.25   25.20
  -9   2  -2  433.56   17.50
   9  -2  -2  433.16   16.70
   9  -2  -2  419.46   23.70
  -9  -2   2  433.06   17.80
  -9  -2  -2  411.26   23.90
  -9   2   2  486.25   21.40
  -9   2   2  421.76   17.20
   9  -2   2  443.16   21.50
  -9  -2  -2  423.56   21.80
  -9  -2  -2  454.05   18.20
   9   2  -2  433.46   22.30
   9   2  -2  472.45   25.50
   9   2  -2  454.15   16.40
   9  -2   2  448.06   17.60
   9  -2   2  437.66   23.70
  -9   2   2  398.56   22.10
   9  -3  -2    1.60    1.50
  -9  -3   2    1.00    2.10
   9  -3  -2   -2.20    4.10
   9   3   2    0.80    2.50
   9   3   2    3.50    4.90
  -9  -3   2   -1.30    2.10
   9  -3  -2    1.30    1.40
  -9   3  -2   -0.40    2.20
  -9   3  -2    1.90    4.40
  -9  -3   2   -0.90    4.40
  -9   3  -2   -0.40    1.00
  -9  -3   2    1.00    1.30
   9   3   2    1.20    1.20
   9  -3  -2    2.10    2.40
   9   3   2    2.60    1.80
  -9   3   2    2.30    2.60
   9  -3   2    5.10    4.60
   9  -3   2    2.60    2.50
   9   3  -2    2.30    1.40
  -9   3   2   -1.80    4.10
  -9  -3  -2    2.80    4.90
  -9   3   2    3.50    1.70
   9   3  -2    1.20    1.50
   9  -3   2    2.00    1.30
   9   3  -2    4.80    5.70
  -9  -3  -2   -2.00    1.70
   9   3  -2   -1.90    1.60
  -9  -4   2  188.38   10.20
  -9  -4   2  198.98   15.80
   9  -4  -2  165.78    9.40
  -9   4  -2  188.68    9.50
  -9  -4   2  181.68    9.10
   9  -4  -2  233.28   19.10
  -9   4  -2  181.38   14.40
   9   4   2  192.28    8.70
  -9   4  -2  192.98   12.30
   9   4   2  175.88   13.40
   9   4   2  154.28   15.40
   9   4   2  184.78   10.30
   9  -4  -2  163.08   13.90
  -9  -4   2  207.68   13.80
  -9  -4  -2  168.38   13.10
  -9   4   2  181.98    9.20
   9  -4   2  162.88   12.90
   9   4  -2  177.48   16.60
  -9  -4  -2  203.28   16.10
  -9   4   2  175.88   13.60
   9   4  -2  177.38    8.90
   9   4  -2  200.78   14.20
   9   4  -2  186.58   10.40
  -9   4   2  177.58   16.40
   9  -4   2  193.58   10.70
  -9  -4  -2  178.98   10.20
   9  -4   2  195.88   15.00
   9   5   2   22.10    4.10
   9  -5  -2   19.00    4.50
  -9   5  -2   35.80    7.40
   9   5   2   17.70    2.90
  -9  -5   2    7.80    7.20
  -9  -5   2   24.20    4.20
   9  -5  -2   18.40    3.20
  -9  -5   2   13.50    4.20
   9  -5  -2   14.40    5.70
   9   5   2   26.20    6.10
  -9   5  -2   17.50    4.50
  -9  -5   2   17.70    3.60
   9   5   2   10.70    7.20
  -9   5  -2   25.20    3.80
  -9   5   2   22.90    6.20
  -9  -5  -2   17.80    4.00
   9   5  -2   20.90    3.60
   9  -5   2   20.70    3.50
  -9   5   2   20.60    3.30
   9   5  -2   23.70    5.80
   9   5  -2   24.50    8.30
  -9  -5  -2    6.40    7.20
   9  -5   2   10.00    5.90
  -9  -5  -2   11.30    3.80
   9  -5   2   23.20    4.90
  -9   5   2   26.90    4.90
   9   5  -2   23.40    4.20
   9   6   2   -0.20    8.50
  -9   6  -2   13.70    5.50
   9   6   2    5.10    2.10
   9  -6  -2    0.70    5.70
   9   6   2    2.50    1.30
   9  -6  -2    5.20    1.90
  -9  -6   2    2.70    1.80
  -9  -6   2    0.30    1.40
  -9   6  -2    3.70    2.70
   9  -6   2    4.20    3.00
   9  -6   2    0.70    1.10
  -9  -6  -2    1.40    1.80
  -9   6   2    5.50    4.80
   9  -6   2    9.70    6.20
   9   6  -2   10.00    7.20
   9   6  -2    3.60    2.10
   9  -7  -2    1.80    1.20
  -9  -7   2    4.20    2.10
  -9  -7   2    1.80    1.70
   9   7   2    2.40    2.00
  -9   7  -2    1.70    5.60
  -9   7  -2    2.90    1.90
  -9   7  -2    5.90    5.50
   9  -7  -2    6.30    2.30
   9  -7  -2   -5.40    5.70
  -9   7   2    8.80    5.20
   9   7  -2    1.70    1.70
  -9  -7  -2    4.90    2.30
  -9   7   2    6.50    2.10
   9   7  -2    4.10    1.60
   9  -7   2    3.80    1.50
  -9   7   2    3.00    1.20
 -10   0  -2   23.70    5.70
  10   0  -2   13.00    4.50
  10   0   2   35.00    8.80
  10   0  -2   22.50    3.60
 -10   0   2   16.10    5.00
  10   0  -2   22.00    4.20
  10   0  -2   19.10    7.20
  10   0   2   19.50    4.00
 -10   0   2   26.30    7.70
 -10   0  -2   20.30    3.80
 -10   0  -2   20.20    7.30
  10   0   2   28.50    4.00
  10   0   2   22.00    5.60
 -10   0   2   14.40    3.30
  10  -1  -2   87.29    6.70
 -10   1  -2  106.29    9.90
 -10  -1   2   88.59   11.00
  10  -1  -2   98.59   13.40
  10  -1  -2   84.49    6.70
 -10  -1   2  108.69   13.50
  10   1   2  101.69    6.00
 -10   1  -2  111.69   14.00
  10   1   2   97.09    7.10
 -10  -1   2   80.79    6.60
  10  -1  -2  101.89   12.00
 -10   1  -2   74.49    6.40
  10   1   2   80.79   12.60
  10   1   2  101.89   12.30
  10   1  -2   83.39    5.70
  10  -1   2   96.59    6.90
 -10  -1  -2  106.89   10.10
  10  -1   2   87.79   11.30
  10   1  -2   87.19   11.30
 -10   1   2   94.09    6.80
 -10   1   2   91.79   11.10
  10  -1   2   98.99    6.30
  10   1  -2   85.39   13.10
 -10  -1  -2   96.59   13.10
  10   1  -2   92.09    7.10
 -10   1   2   98.99   12.90
 -10  -1  -2   88.89    6.90
 -10  -2   2   75.49   11.70
  10  -2  -2   76.79   10.30
  10  -2  -2  105.39   13.30
  10   2   2   81.39   11.00
 -10   2  -2   86.69   12.10
  10   2   2   76.29    6.40
  10  -2  -2   88.39    6.80
 -10   2  -2   66.69    9.20
  10   2   2   60.89   11.20
  10  -2  -2   70.29    5.40
  10   2   2   73.69    5.10
 -10  -2   2   79.89   10.70
 -10  -2   2   77.39    6.30
 -10  -2  -2   91.69    6.90
  10   2  -2   71.79    6.40
  10   2  -2   77.29    5.30
  10  -2   2   75.29    6.80
  10  -2   2   57.79    9.00
 -10  -2  -2   71.39   10.30
  10  -2   2   69.89   11.50
 -10   2   2   75.49    9.80
  10   2  -2   83.69   12.90
  10   2  -2   71.19   10.30
 -10  -2  -2   77.59   12.40
 -10   2   2   63.69   10.20
 -10  -3   2   15.70    3.30
 -10  -3   2   36.50    7.20
  10   3   2   30.90    3.70
 -10  -3   2   28.40    8.00
  10   3   2   23.30    4.00
  10   3   2   33.10    9.30
  10  -3  -2   30.50    8.30
  10  -3  -2   24.10    3.90
 -10   3  -2   25.80    5.00
  10  -3  -2   36.30    7.20
  10   3   2   30.40    6.80
  10  -3  -2   35.50    4.90
 -10  -3  -2   27.90    8.30
  10   3  -2   36.50    7.60
  10   3  -2   23.70    4.50
  10  -3   2   37.00    7.40
 -10   3   2   23.60    6.20
  10   3  -2   27.40    8.60
  10  -3   2   24.00    7.10
 -10  -3  -2   22.60    4.20
  10   3  -2   21.90    3.30
 -10  -3  -2   20.40    5.80
  10  -3   2   27.30    4.30
 -10   3   2   26.90    4.20
 -10  -4   2  147.79   12.00
  10  -4  -2  133.29   10.70
  10   4   2  125.39    8.70
 -10   4  -2  133.49   10.40
  10  -4  -2  132.19    8.00
 -10  -4   2  123.29    7.60
  10  -4  -2  116.79   12.60
  10   4   2  131.99   16.50
 -10   4  -2  124.19   13.40
  10   4   2  138.09   12.10
 -10  -4   2  134.99    8.80
 -10  -4   2  153.68   16.20
  10   4   2  128.69    7.20
  10  -4  -2  122.79    8.00
  10  -4   2  124.99    7.90
 -10   4   2  128.89   13.00
  10  -4   2  155.38   13.80
  10  -4   2  112.39   10.00
  10   4  -2  157.98   12.80
 -10  -4  -2  134.49    8.90
  10   4  -2  124.49    7.50
  10   4  -2  146.79   18.10
 -10  -4  -2  131.09   15.00
 -10   4   2  121.39    9.90
  10   4  -2  124.69    8.80
 -10  -4  -2  124.89   18.30
 -10  -5   2   -0.40    2.30
  10  -5  -2   -0.60    1.90
 -10   5  -2   -6.60    5.90
  10  -5  -2    0.20    1.40
 -10  -5   2    8.10    7.00
  10   5   2    0.90    1.30
  10   5   2   10.10    8.80
 -10  -5   2    0.70    1.50
 -10   5  -2    2.70    1.40
 -10  -5   2   -0.20    1.40
  10   5   2    2.10    3.20
  10  -5  -2   -4.50    6.10
  10   5   2    0.20    1.50
 -10   5  -2    0.70    2.20
 -10  -5  -2   10.90    8.20
  10  -5   2   -0.60    0.90
  10   5  -2   -1.50    7.20
  10   5  -2    0.30    1.50
  10  -5   2    1.50    2.40
  10   5  -2    2.50    3.10
  10  -5   2   -0.60    5.90
 -10  -5  -2   -2.10    2.10
 -10  -5  -2   -0.90    1.10
 -10   5   2    2.90    5.70
 -10   5   2   -0.40    1.80
 -10   6  -2  145.79   13.90
  10   6   2  151.18    8.10
  10   6   2  137.39   18.40
 -10  -6   2  136.59   17.30
 -10   6  -2  153.28   11.50
 -10  -6   2  145.49    8.70
  10  -6  -2  150.68    8.40
 -10  -6   2  165.28    9.90
 -10   6  -2  150.48    8.00
  10  -6  -2  112.59   13.80
  10   6   2  154.08    9.70
 -10   6   2  152.98    8.00
  10  -6   2  151.08    8.20
 -10  -6  -2  152.58   18.10
  10   6  -2  181.68   19.20
  10   6  -2  168.88    9.10
  10   6  -2  174.88   10.40
 -10   6   2  147.59   13.30
 -10  -6  -2  163.68   11.20
  10  -6   2  139.89   14.80
  10  -6   2  141.69   11.20
 -10  -7   2    3.70    2.10
  10  -7  -2    4.90    1.60
  10   7   2    3.20    2.10
 -10  -7   2    2.30    1.90
 -10   7  -2   10.30    7.00
 -10   7  -2    3.40    2.30
  10  -7  -2    2.20    2.20
  10  -7  -2   -3.10    7.40
 -10   7  -2    2.50    1.40
 -10  -7  -2    0.80    1.70
 -10   7   2    6.70    1.90
  10   7  -2    3.10    2.30
  10   7  -2    6.30    2.00
 -10   7   2    2.40    6.40
  10  -7   2    5.90    1.70
 -10   7   2    4.10    2.20
  11   0   2   17.50    7.80
 -11   0  -2   26.90    6.60
  11   0   2   36.60    8.00
  11   0   2   12.30    4.40
 -11   0  -2   31.80    8.90
 -11   0   2   23.70    6.10
  11   0   2   28.00    4.00
 -11   0  -2   18.30    3.50
 -11   0   2   27.60    8.20
  11   0  -2   20.40    4.70
 -11   0   2   23.10    4.00
  11   0  -2   22.40    8.40
  11   0  -2   21.00    4.90
  11   0  -2   35.90    7.60
  11   1   2  134.49   17.20
  11   1   2  127.89   11.70
  11  -1  -2  135.29   11.80
 -11   1  -2  122.19   11.20
  11   1   2  112.19    6.90
 -11   1  -2  102.79   14.40
  11  -1  -2  110.09    8.10
 -11   1  -2  119.09    8.30
 -11  -1   2  116.79   15.20
 -11  -1   2  127.09   14.20
  11   1   2  110.29    8.20
  11  -1  -2   99.49   14.60
 -11  -1   2  100.29    7.70
 -11  -1  -2  105.79   13.00
 -11   1   2  120.59   14.90
  11  -1   2  119.19    8.20
  11  -1   2  145.19   15.20
 -11  -1  -2  104.19    7.90
  11   1  -2   94.09    7.80
  11   1  -2  119.49    8.50
  11   1  -2   98.99   12.70
 -11   1   2  121.99   10.90
 -11  -1  -2  132.49   16.00
  11  -1   2  107.69   13.00
  11   1  -2   89.19   14.20
  11  -2  -2   -2.10    6.40
 -11  -2   2    1.10    3.10
 -11   2  -2   -0.90    2.20
  11  -2  -2    2.10    2.90
  11   2   2    0.00    1.30
  11   2   2    1.40    6.30
 -11   2  -2    5.50    6.20
  11   2   2    0.00    1.00
  11  -2  -2    2.00    1.60
 -11  -2   2    5.70    6.60
  11   2   2    0.00    2.30
 -11  -2   2    1.20    1.50
 -11  -2  -2   -0.70    6.50
  11   2  -2    4.00    6.60
  11   2  -2    0.60    3.10
 -11   2   2   -5.50    5.20
 -11  -2  -2    2.10    1.90
  11  -2   2    1.50    2.80
  11   2  -2    1.90    1.80
  11  -2   2   -0.30    1.10
  11  -2   2    3.90    6.20
 -11  -2  -2    4.20    3.40
 -11   2   2   -2.00    1.60
  11  -3  -2   41.20   10.20
  11   3   2   26.50    5.10
 -11   3  -2   11.70    6.20
 -11  -3   2   27.80    5.00
  11  -3  -2   27.90    4.80
  11   3   2   31.40    4.40
  11  -3  -2   32.80    6.70
 -11  -3   2   34.40    7.00
  11  -3  -2   24.40    4.40
 -11   3  -2   26.60    5.00
  11   3   2   28.40    9.90
 -11  -3   2   44.10   10.40
  11   3   2   27.00    6.80
  11   3  -2   31.30    7.00
  11   3  -2   25.00    4.70
 -11   3   2   24.00    5.20
  11   3  -2   18.70    9.30
  11  -3   2   17.80    5.30
 -11  -3  -2   28.20    5.20
  11  -3   2   27.40    4.20
 -11  -3  -2   23.20    8.90
 -11  -3  -2   22.90    5.90
  11  -3   2   24.30    7.60
  11   4   2    9.80    8.80
 -11   4  -2    5.50    3.60
  11  -4  -2    5.70    2.30
  11  -4  -2    4.50    2.30
  11   4   2    3.70    2.40
  11   4   2    4.60    1.90
 -11   4  -2   -3.10    6.70
 -11  -4   2    2.30    2.10
 -11   4  -2    6.80    2.20
  11  -4  -2   -4.50    7.30
  11  -4  -2   11.60    4.20
 -11  -4   2   -1.00    1.80
  11   4   2   10.80    4.10
  11   4  -2    5.80    4.50
  11   4  -2    6.50    2.10
  11  -4   2    7.00    2.50
 -11   4   2    2.30    2.70
 -11   4   2    7.00    2.20
  11  -4   2   10.10    7.40
 -11  -4  -2    4.50    2.30
  11   4  -2   -3.10    8.00
 -11  -4  -2    2.30    3.10
  11   4  -2    6.80    2.80
  11  -4   2    5.50    3.60
 -11  -4  -2    4.60    8.90
 -11   4   2   11.60    6.80
  11  -5  -2   59.79    8.80
 -11   5  -2   76.69    9.60
  11  -5  -2   74.09    6.20
 -11   5  -2   84.99    6.30
 -11  -5   2   81.49    7.00
  11  -5  -2   78.59   13.40
  11   5   2   69.09   13.70
 -11  -5   2   51.29    5.80
 -11  -5   2   80.59   16.40
  11   5   2   71.89    6.80
 -11   5  -2   83.09   12.60
  11   5  -2   72.99    7.10
  11   5  -2   45.50   12.60
  11  -5   2   42.20   10.70
  11   5  -2   78.29    6.00
  11  -5   2   65.99    5.80
  11  -5   2   93.49   11.20
 -11   5   2   75.89    9.40
 -11  -5  -2   73.19    6.70
 -11   5   2   70.19    5.70
 -11   5   2   83.49   11.90
  11  -6  -2    4.30    2.10
 -11  -6   2   10.50    3.30
  11   6   2   13.10    3.50
 -11   6  -2    9.80    8.00
 -11   6  -2   18.10    6.00
 -11  -6   2   10.60    3.00
  11  -6  -2   12.30   10.10
 -11  -6  -2    9.90    3.20
 -11   6   2   -2.70    7.60
  11  -6   2    7.70    9.10
  11  -6   2   10.20    3.80
  11   6  -2   12.30    2.70
  11   6  -2   10.40    3.10
  11  -6   2   15.00    3.10
 -12   0   2  462.05   27.90
  12   0   2  454.55   20.40
 -12   0  -2  477.35   29.00
 -12   0   2  468.05   24.80
 -12   0  -2  474.45   25.30
  12   0  -2  458.55   29.10
  12   0  -2  448.86   18.20
  12   0  -2  445.76   20.20
  12   0   2  477.85   25.90
  12   0   2  465.45   20.30
  12   0  -2  449.26   25.30
  12   0   2  490.15   29.80
  12   1   2   25.20    6.70
  12  -1  -2   34.40    5.90
 -12  -1   2   36.10   10.20
  12  -1  -2   38.60    8.40
  12   1   2   53.29   12.90
 -12  -1   2   23.80    5.10
 -12   1  -2   38.70   10.50
 -12  -1   2   37.80    7.40
 -12   1  -2   31.40    7.00
 -12   1  -2   23.20    4.30
  12  -1  -2   17.60    9.30
  12   1   2   40.00    7.50
 -12  -1  -2   40.20   10.70
  12  -1   2   39.90    6.20
  12   1  -2   36.50    8.60
  12  -1   2   27.50    9.70
 -12  -1  -2   30.30    5.20
  12  -1   2   26.80    7.10
 -12   1   2   14.90    8.20
 -12  -1  -2   34.00    7.80
 -12   1   2   21.10    5.70
  12   1  -2   39.60   11.40
 -12   1   2   34.40    5.40
  12   1  -2   19.00    4.20
  12   1  -2   27.10    4.00
  12  -1   2   21.50    3.70
  12  -2  -2  163.18   18.10
  12   2   2  230.58   17.10
 -12  -2   2  212.98   16.00
 -12   2  -2  240.48   19.80
  12   2   2  209.48   12.40
  12   2   2  224.58   20.60
  12  -2  -2  229.08   16.60
  12  -2  -2  222.78   11.20
 -12  -2   2  226.18   19.80
 -12   2  -2  193.48   15.20
  12  -2  -2  216.08   12.30
 -12  -2   2  206.98   12.20
  12   2  -2  234.38   21.70
  12  -2   2  226.68   20.50
 -12  -2  -2  217.88   12.50
  12  -2   2  223.88   12.40
 -12   2   2  181.18   17.50
 -12  -2  -2  251.17   20.80
  12   2  -2  187.78   15.50
  12   2  -2  219.38   12.80
  12   2  -2  200.18   10.40
 -12  -2  -2  219.18   16.60
  12  -2   2  203.48   11.00
  12  -3  -2   40.60    7.70
 -12  -3   2   41.80    8.30
 -12  -3   2   35.80    5.60
 -12   3  -2   29.40    4.70
  12   3   2   39.20    5.90
  12   3   2   48.70   12.30
 -12  -3   2   63.19   12.60
  12  -3  -2   41.20    5.10
  12   3   2   38.60    8.70
  12  -3  -2   22.00   10.20
 -12   3  -2   35.50    7.40
 -12   3  -2   34.60   11.10
  12  -3  -2   27.90    4.60
  12   3  -2   40.30    8.30
  12  -3   2   33.70   10.60
  12   3  -2   33.60    4.50
 -12  -3  -2   40.30    6.30
  12  -3   2   37.60    7.30
 -12   3   2   58.59    9.40
  12  -3   2   29.80    5.20
 -12   3   2   50.39    6.40
 -12  -3  -2   24.80   11.60
 -12   3   2   19.60    8.40
  12   3  -2   33.60    6.00
  12   3  -2   30.00   11.50
 -12  -3  -2   52.09   10.00
 -12  -4   2  365.16   26.00
 -12  -4   2  435.16   23.40
 -12   4  -2  351.26   20.20
  12  -4  -2  335.27   20.40
  12   4   2  348.07   22.60
  12  -4  -2  332.37   24.90
 -12   4  -2  388.66   24.50
  12  -4  -2  345.87   16.40
  12   4   2  336.57   26.90
  12  -4   2  295.37   24.20
 -12  -4  -2  362.66   27.10
 -12  -4  -2  368.96   22.30
  12   4  -2  326.17   19.70
 -12   4   2  323.77   19.20
  12  -4   2  323.67   15.80
  12  -4   2  360.86   20.80
  12   4  -2  371.16   15.50
  12   4  -2  319.87   21.90
 -12   4   2  327.57   23.60
  12   4  -2  392.86   28.60
  12  -5  -2   56.79    5.60
  12   5   2   55.79    7.20
 -12  -5   2   61.39    7.60
 -12   5  -2   64.79    9.80
  12   5   2   66.29    5.30
  12   5   2   53.39   13.80
  12  -5  -2   64.89   14.20
 -12  -5   2   41.60   13.40
  12  -5  -2   60.19    9.60
 -12   5  -2   43.30   12.10
  12  -5   2   66.69    6.10
 -12  -5  -2   72.09    6.90
 -12   5   2   46.40    7.80
  12   5  -2   52.69    8.50
  12  -5   2   62.19    9.50
 -12   5   2   39.70   10.90
 -12  -5  -2   62.39   14.50
  12   5  -2   72.89   17.40
  12  -5   2   61.59   12.70
  13   0   2    3.00    2.00
 -13   0   2    8.10    4.90
 -13   0  -2    5.50    9.00
  13   0   2   18.60   10.90
  13   0   2    0.40    3.10
  13   0   2    3.60    2.30
 -13   0  -2    1.60    1.90
 -13   0  -2   -0.60    3.20
  13   0  -2    5.90    2.50
  13   0  -2    3.10    9.20
  13   0  -2    2.30    2.20
 -13   0   2    1.10    2.00
  13   0  -2    4.80    4.40
 -13   0   2    1.90    8.30
 -13   1  -2   -1.30    9.60
  13   1   2   -1.60    1.10
 -13  -1   2  -11.70    7.40
  13  -1  -2    0.20    3.30
 -13  -1   2    0.30    3.40
 -13  -1   2    2.70    2.00
 -13   1  -2    3.20    3.60
  13   1   2    2.80    8.90
  13   1   2    0.80    1.80
  13   1   2    7.00    4.60
  13  -1  -2    3.90    8.80
  13  -1  -2    1.40    2.00
 -13  -1  -2   -0.70    1.20
 -13   1   2   -0.30    2.50
  13  -1   2    1.80    1.70
  13   1  -2   -1.30    2.20
  13  -1   2    4.10    3.70
  13   1  -2   -3.30    9.30
 -13  -1  -2   -5.50    8.50
  13  -1   2    8.00    8.60
 -13  -1  -2    0.80    3.20
  13   1  -2    1.40    2.10
  13   1  -2    1.10    1.90
 -13   1   2   10.90    8.80
 -13  -2   2   44.00    9.20
  13  -2  -2   23.90   13.00
 -13  -2   2   36.30   12.30
 -13   2  -2   35.00    7.90
  13  -2  -2   38.90    8.50
  13   2   2   37.60    4.70
  13   2   2   21.30   11.70
  13   2   2   48.80    9.50
 -13  -2   2   39.20    6.50
 -13   2  -2   32.70   11.10
  13  -2  -2   36.90    6.50
  13   2   2   34.00    5.90
 -13   2   2   43.50    8.70
 -13  -2  -2   32.60    5.60
 -13  -2  -2   47.50   13.40
  13   2  -2   33.70    5.70
  13  -2   2   37.20   13.10
 -13  -2  -2   44.90    9.60
  13   2  -2   29.60   11.90
  13  -2   2   46.10    7.00
  13   2  -2   37.90    8.50
 -13   2   2   40.70   14.50
  13  -2   2   46.80    9.00
 -13  -3   2   72.79    7.20
 -13   3  -2   97.79   15.20
  13  -3  -2  109.19   17.30
  13   3   2   94.89    6.50
  13  -3  -2  100.49   13.30
 -13   3  -2   84.29   12.50
  13  -3  -2   79.89    7.50
 -13  -3   2   45.60   13.20
  13   3   2  103.09   19.30
  13   3   2   84.39    8.10
  13   3   2   78.49   12.50
  13  -3   2   87.79   12.20
  13   3  -2   56.49   14.70
 -13   3   2   85.99   14.90
  13   3  -2   87.79    8.40
  13  -3   2   90.39    7.80
 -13  -3  -2   91.69    8.00
  13   3  -2  101.29   14.50
 -13  -3  -2   77.09   15.80
 -13   3   2   97.39   12.40
  13  -3   2   57.49   14.60
 -13  -4   2   44.70    6.70
  13   4   2   44.80    5.50
  13  -4  -2   47.60    8.50
  13   4   2   54.49    7.80
  13  -4  -2   28.10   12.60
 -13   4  -2   47.20    8.60
 -13   4  -2   41.30   12.40
  13  -4  -2   40.20    8.30
  13  -4   2   38.30    8.40
  13   4  -2   45.70    6.60
  13  -4   2   57.79    9.90
 -13   4   2   21.60   11.20
 -13  -4  -2   47.90    7.20
 -13   4   2   45.80    8.40
  13  -4   2   28.80   12.50
 -14   0  -2  264.07   25.30
  14   0  -2  212.38   20.00
  14   0   2  252.97   19.50
  14   0  -2  250.47   14.70
  14   0   2  219.18   13.80
 -14   0  -2  246.48   18.40
  14   0   2  239.08   25.30
  14   0  -2  220.58   26.30
 -14   0   2  209.08   22.70
 -14   0   2  203.78   17.30
 -14  -1   2   27.50   12.20
 -14   1  -2   -1.70   12.00
 -14  -1   2   37.50    8.60
  14  -1  -2   18.80   13.20
  14   1   2   28.80   13.40
  14  -1  -2   34.00    5.90
  14  -1  -2   37.10    8.70
  14   1   2   36.10    6.50
  14   1   2   45.30    9.70
 -14   1  -2   49.20    9.90
  14   1  -2   32.60   14.40
 -14  -1  -2   32.60    8.00
 -14   1   2   29.20   13.70
  14  -1   2   64.89   15.10
 -14   1   2   35.80    8.40
  14   1  -2   29.70    6.00
  14   1  -2   33.90    9.00
 -14  -1  -2    4.50   13.10
  14  -1   2   22.20    4.30
  14  -1   2   48.30   10.20
 -14   2  -2  206.78   21.90
  14   2   2  120.69   21.60
  14  -2  -2  165.28   15.20
  14  -2  -2  169.98   22.10
  14   2   2  158.28   19.00
 -14   2  -2  166.68   14.70
  14   2   2  169.88   11.80
  14   2  -2  190.08   25.10
  14  -2   2  124.49   20.00
  14   2  -2  166.48   11.80
  14   2  -2  136.69   17.50
  14  -2   2  166.88   15.40
 -14   2   2  149.88   19.90
 -14   2   2  165.68   14.60
  14   3   2   60.69   15.30
 -14  -3   2   60.89   11.60
 -14  -3   2   46.70   16.20
  14  -3  -2   66.49    8.40
  14   3   2   67.89   18.30
  14   3   2   53.29    7.00
 -14   3  -2   68.29   15.90
  14  -3  -2   61.19   16.30
  14  -3   2   26.50   14.30
 -14   3   2   36.10   14.50
  14  -3   2   64.39    8.60
 -14  -3  -2   72.09   18.00
  14   3  -2   63.39   13.30
  14   3  -2   57.59    7.70
 -14  -3  -2   67.09   16.90
  14   3  -2   45.90   17.30
 -15   0  -2    1.20    3.40
 -15   0  -2   12.90   15.70
  15   0  -2    5.80    4.50
 -15   0   2    3.70    4.20
  15   0  -2    0.00    1.70
  15   0  -2   -2.70   14.40
  15   0   2   15.70    6.60
 -15   0   2   -6.40   14.40
  15   0   2    3.20    2.70
  15   0   2    3.90   13.30
   0   0   3    0.20    0.20
   0   0   3    0.20    0.70
   0   0  -3    0.70    0.60
   0   0  -3    0.00    0.90
   0   0  -3   -0.10    0.30
   0   0  -3    0.00    0.20
   0   0   3    1.60    0.80
   0   1  -3    0.00    0.30
   0  -1  -3    0.90    0.20
   0  -1  -3    0.20    0.80
   0   1  -3    0.20    0.30
   0  -1   3    0.00    0.30
   0   1  -3    0.40    0.60
   0  -1  -3    0.00    0.30
   0  -1   3   -0.50    0.70
   0   1  -3    0.90    0.90
   0  -1   3    0.30    0.60
   0  -1   3    1.00    0.50
   0  -1  -3   -0.10    0.50
   0  -2  -3 2964.90   84.89
   0  -2   3 2897.21   85.29
   0  -3  -3    0.00    0.30
   0   3  -3    0.90    0.70
   0  -3   3    1.30    1.20
   0  -3   3   -0.40    0.50
   0   3  -3   -0.10    0.30
   0  -3   3    0.00    0.40
   0  -3  -3    0.20    0.30
   0  -3  -3   -0.60    0.90
   0  -3  -3   -0.10    0.50
   0  -3  -3    0.00    0.30
   0   3  -3   -0.60    0.90
   0  -3  -3   -1.70    0.80
   0   3  -3    0.50    0.50
   0  -3  -3    0.20    0.60
   0  -3   3   -0.20    0.60
   0   4  -3  938.51   29.30
   0  -4  -3  921.81   28.40
   0  -4   3  922.21   29.60
   0  -4  -3  950.40   28.80
   0  -5   3    0.90    0.90
   0   5  -3    0.40    0.60
   0  -5  -3   -0.10    0.40
   0  -5  -3    0.00    0.40
   0   5  -3    0.50    1.30
   0  -5  -3    0.60    0.60
   0  -6   3   91.09    5.60
   0  -6  -3   95.49    4.60
   0  -7   3   -0.70    1.00
   0  -7  -3    0.80    0.90
   0  -8   3   16.90    3.10
   0  -8  -3   14.10    2.30
   0  -9   3   -1.70    0.80
   0  -9  -3    0.30    1.00
   1   0   3   -0.10    0.20
  -1   0   3    0.40    0.60
  -1   0  -3    0.20    0.80
  -1   0  -3    1.40    0.80
   1   0  -3    0.50    0.60
   1   0  -3    0.10    0.60
  -1   0   3    0.10    0.30
  -1   0  -3    1.00    0.90
  -1   0  -3    0.10    0.60
   1   0   3   -0.40    0.20
  -1   0   3    0.60    0.80
  -1   0   3    0.00    0.20
   1   0  -3    0.10    0.70
  -1   0  -3   -0.20    0.20
  -1  -1   3 1317.87   40.50
   1  -1  -3 1313.27   40.10
  -1   1  -3 1357.06   40.50
  -1  -1  -3 1309.07   40.70
   1   1  -3 1330.97   40.50
  -1   2  -3   21.50    2.90
  -1   2  -3   15.70    2.50
   1  -2  -3   14.10    2.00
  -1   2  -3   13.10    2.00
   1  -2  -3   11.70    1.70
  -1  -2   3   19.60    2.50
   1   2   3   15.20    1.20
  -1   2  -3   16.60    1.40
   1  -2  -3   14.70    1.20
  -1  -2   3   12.90    1.50
  -1  -2   3   15.20    1.40
  -1  -2   3   18.10    2.70
  -1   2  -3   13.90    1.20
   1   2  -3   15.90    1.40
   1  -2   3   15.20    1.20
   1  -2   3   16.70    1.50
   1   2  -3   12.80    2.30
  -1   2   3   16.10    1.30
  -1   2   3   14.60    2.10
  -1  -2  -3   12.50    2.00
   1   2  -3   17.90    1.90
   1   2  -3   16.00    2.20
  -1   2   3   13.10    1.80
  -1  -2  -3   15.90    1.30
  -1  -2  -3   13.90    0.60
  -1  -2  -3   15.40    2.40
  -1  -3   3 1507.85   45.10
  -1   3  -3 1503.65   44.70
  -1   3  -3 1496.05   44.40
   1  -3  -3 1407.06   44.20
  -1  -3  -3 1444.76   45.00
   1   3  -3 1470.35   45.20
  -1   3   3 1459.75   43.70
  -1   4  -3  443.46   15.50
   1  -4  -3  439.86   14.30
  -1   4  -3  447.86   15.20
  -1  -4   3  449.36   16.40
   1  -4  -3  453.85   14.60
  -1  -4  -3  434.26   16.10
   1   4  -3  450.75   16.50
  -1  -4  -3  459.35   15.60
  -1  -4  -3  460.15   16.00
  -1  -4  -3  455.05   15.30
   1   4  -3  448.06   15.70
  -1   5  -3  411.16   13.00
  -1   5  -3  419.56   13.60
  -1  -5   3  416.96   14.80
  -1   5  -3  401.16   13.60
  -1  -5   3  427.76   15.60
  -1  -5   3  431.16   14.80
  -1   5  -3  407.26   13.10
  -1  -5  -3  419.86   14.20
  -1  -5  -3  430.96   13.40
   1   5  -3  429.66   15.10
   1   5  -3  426.36   15.70
  -1  -5  -3  389.96   14.40
  -1  -5  -3  414.86   14.70
  -1  -5  -3  419.96   14.10
   1  -5   3  422.26   15.10
   1   5  -3  424.76   15.90
  -1  -6   3   27.40    3.40
   1  -6  -3   26.10    2.40
  -1  -6   3   24.90    2.30
  -1  -6  -3   24.90    1.40
   1   6  -3   29.40    3.30
  -1  -6  -3   24.90    2.80
  -1  -6  -3   26.00    1.40
   1  -6   3   24.80    3.40
   1   6  -3   25.80    2.20
  -1  -7   3  167.58    8.30
   1  -7  -3  162.38    7.20
  -1  -7  -3  161.78    6.80
   1  -7   3  149.19    8.20
  -1  -8   3    2.10    1.90
   1  -8  -3   -0.50    0.90
   1  -8   3    0.60    1.30
  -1  -8  -3    0.30    1.00
   1  -9  -3   11.30    2.30
  -1  -9   3   11.10    2.60
   1  -9   3   13.30    3.00
  -1  -9  -3    9.80    1.90
   2   0  -3    0.10    1.00
   2   0   3    0.10    0.40
  -2   0  -3    0.80    0.90
   2   0  -3    0.10    0.60
   2   0  -3    0.30    0.30
   2   0   3    1.80    1.30
  -2   0  -3    0.20    1.00
  -2   0   3    1.90    1.10
   2   0   3    0.40    0.70
  -2   0   3   -0.10    0.20
   2   0  -3   -0.10    0.30
  -2   0   3    0.60    0.80
  -2   0  -3    0.30    0.60
  -2   0   3    0.00    0.30
   2   1   3   97.09    4.20
   2   1   3   89.39    6.00
  -2  -1   3  104.89    5.90
   2  -1  -3   93.69    5.50
   2  -1  -3   95.09    4.10
  -2  -1   3  103.89    5.40
  -2   1  -3  105.19    4.30
  -2  -1   3  102.89    4.40
  -2  -1   3   94.89    4.00
   2  -1  -3   95.89    3.70
   2  -1  -3  100.09    5.00
   2   1   3   88.89    5.80
  -2  -1  -3   95.79    4.30
  -2  -1  -3   99.59    5.50
   2   1  -3   97.99    4.30
  -2   1   3   97.09    4.10
   2   1  -3   97.69    4.00
   2  -1   3  103.39    5.30
  -2  -1  -3   93.79    6.00
   2   1  -3   98.49    5.90
   2  -1   3  101.39    4.10
   2  -1   3   96.79    5.70
   2   1  -3  113.49    5.60
   2  -2  -3  963.10   31.70
  -2   2  -3 1051.89   32.30
  -2  -2   3 1056.19   32.90
  -2   2  -3  983.20   32.40
   2   2   3 1004.30   33.00
   2   2  -3 1019.80   33.10
  -2  -2  -3 1023.00   33.30
  -2   2   3 1018.80   31.70
   2   3   3  430.06   15.70
  -2   3  -3  422.46   15.10
   2  -3  -3  430.06   15.10
  -2   3  -3  434.86   14.90
   2   3   3  435.06   16.60
  -2  -3   3  439.66   16.50
  -2   3  -3  445.76   15.70
  -2   3  -3  424.26   15.90
  -2   3   3  425.46   15.00
   2   3  -3  439.36   15.90
  -2  -3  -3  443.46   16.00
  -2  -3  -3  434.36   16.80
   2   3  -3  444.06   17.00
  -2   4  -3  374.76   13.70
  -2   4  -3  389.66   13.00
  -2   4  -3  373.86   14.00
  -2   4  -3  378.56   13.20
   2   4   3  378.76   15.00
  -2  -4   3  376.06   15.00
  -2  -4   3  390.96   14.20
   2   4   3  372.16   14.10
   2  -4  -3  383.66   13.00
   2   4  -3  391.96   14.70
  -2  -4  -3  387.46   14.50
   2   4  -3  380.36   15.50
  -2   4   3  361.86   12.70
  -2  -4  -3  372.46   15.30
   2   4  -3  369.36   13.40
  -2  -5   3   35.60    3.00
   2  -5  -3   33.10    2.60
  -2  -5   3   32.70    2.50
  -2  -5   3   32.20    3.70
   2   5   3   36.30    2.20
  -2   5  -3   34.20    2.00
  -2  -5   3   33.40    4.30
  -2   5  -3   35.20    2.70
  -2   5  -3   35.40    2.20
  -2   5  -3   35.20    2.90
   2   5  -3   36.00    4.80
   2  -5   3   36.00    3.20
   2   5  -3   38.70    3.30
  -2  -5  -3   33.50    3.80
  -2  -5  -3   39.60    4.20
  -2  -5  -3   32.80    2.10
  -2  -5  -3   33.70    2.40
   2   5  -3   30.70    3.00
   2   5  -3   37.70    3.60
  -2  -6   3  428.26   15.30
  -2  -6   3  432.16   15.30
  -2  -6   3  407.76   16.10
  -2  -6   3  416.96   14.00
   2  -6  -3  435.36   14.70
   2  -6   3  395.56   15.50
  -2  -6  -3  409.56   14.60
  -2  -6  -3  413.76   14.60
  -2  -6  -3  412.46   13.30
   2   6  -3  412.36   15.30
   2   6  -3  397.86   15.40
  -2  -6  -3  392.06   13.50
  -2  -6  -3  401.36   15.20
  -2  -6  -3  420.26   15.40
   2   6  -3  437.26   16.70
   2  -7  -3    1.30    1.00
  -2  -7   3    1.80    1.30
  -2  -7   3   -2.00    2.20
  -2  -7   3    0.60    0.90
   2   7  -3    1.50    1.00
   2  -7   3    1.10    1.40
  -2  -7  -3    0.70    0.80
   2   7  -3    1.00    2.00
   2  -8  -3   64.09    4.60
  -2  -8   3   55.49    6.20
  -2  -8  -3   68.59    4.00
   2  -8   3   63.29    5.40
  -2  -9   3    9.80    2.50
   2  -9  -3   15.20    2.70
   2  -9   3   10.40    2.90
  -2  -9  -3   10.30    1.90
   3   0  -3   -1.30    1.00
   3   0  -3   -0.10    0.30
  -3   0   3   -0.10    0.60
  -3   0   3    0.20    0.40
   3   0   3    0.20    0.80
   3   0   3    0.30    0.40
  -3   0  -3   -0.10    0.80
  -3   0   3   -0.10    0.30
   3   0  -3    0.60    0.90
  -3   0   3   -0.20    1.00
   3   0   3   -1.30    1.10
   3   0  -3    0.40    0.40
  -3   0  -3    0.20    1.30
  -3   0  -3    0.00    0.40
  -3   1  -3  157.58    8.80
  -3  -1   3  166.88    8.00
  -3  -1   3  171.48    6.40
  -3   1  -3  172.58    6.70
   3  -1  -3  162.68    6.60
   3   1   3  189.38    9.60
  -3   1  -3  172.38    8.30
   3   1   3  171.58    8.40
   3   1   3  171.08    6.80
   3  -1  -3  173.38    8.00
   3  -1  -3  169.18    6.20
  -3  -1   3  182.58    9.10
   3  -1  -3  181.78    8.90
  -3  -1   3  169.78    6.80
  -3  -1  -3  167.38   10.80
  -3  -1  -3  171.38    6.90
   3  -1   3  158.68    8.70
   3   1  -3  160.08    6.80
   3   1  -3  171.98    6.40
  -3  -1  -3  159.48    8.30
   3   1  -3  164.28    9.00
  -3   1   3  170.98    6.60
   3   1  -3  186.78    8.60
   3  -1   3  189.48    8.40
  -3  -2   3    5.00    2.10
  -3   2  -3   10.00    2.20
   3  -2  -3    6.80    2.20
   3   2   3    5.50    0.80
  -3  -2   3    5.10    1.70
  -3   2  -3    7.40    1.30
   3  -2  -3    6.10    1.70
  -3  -2   3    8.10    1.40
   3  -2  -3    8.50    1.30
   3   2   3    5.40    2.30
  -3  -2   3    6.30    1.30
   3   2   3    8.50    2.20
   3   2   3    4.00    0.90
  -3   2  -3    6.60    2.10
   3   2  -3    7.70    2.10
  -3   2   3    7.40    1.70
   3  -2   3    6.70    1.80
   3  -2   3    7.30    1.30
   3   2  -3    6.30    1.10
  -3   2   3    6.40    1.20
  -3   2   3    2.90    1.60
   3  -2   3    7.40    2.30
   3   2  -3    7.10    2.40
   3   2  -3    4.80    1.10
  -3  -2  -3    3.80    1.90
  -3  -2  -3    4.10    1.60
  -3  -2  -3    5.60    1.30
  -3  -3   3  453.15   17.10
   3  -3  -3  445.76   16.80
   3   3   3  452.25   18.40
  -3  -3   3  497.25   18.50
  -3   3  -3  438.46   17.40
  -3   3  -3  443.56   16.40
   3   3   3  484.65   17.60
   3  -3  -3  443.46   16.00
  -3  -3  -3  461.95   17.60
   3   3  -3  484.05   19.00
   3   3  -3  468.05   17.60
  -3   3   3  458.75   16.40
  -3  -3  -3  451.85   18.60
  -3  -4   3    3.60    1.10
   3  -4  -3    4.30    1.00
  -3   4  -3    3.60    1.90
  -3   4  -3    6.30    2.20
   3  -4  -3    6.40    2.10
  -3   4  -3    4.50    1.40
  -3  -4   3    6.10    1.90
   3   4   3    4.50    2.40
  -3   4  -3    5.40    1.10
  -3  -4   3    4.20    1.30
  -3   4  -3    4.70    1.50
  -3  -4   3    6.10    2.30
   3   4   3    5.30    1.30
   3   4   3    4.80    1.00
   3  -4  -3    6.80    1.50
   3   4   3    5.10    1.90
   3   4  -3    6.80    2.10
   3  -4   3    5.60    1.10
  -3   4   3    4.70    1.00
  -3  -4  -3    5.30    0.90
  -3   4   3    5.80    1.80
   3   4  -3    5.50    1.40
  -3  -4  -3    4.50    2.50
  -3   4   3    4.80    1.20
   3   4  -3    4.70    1.30
  -3  -4  -3    6.40    2.10
   3  -4   3    5.50    1.60
  -3  -4  -3    4.90    1.30
   3   4  -3    5.20    2.70
  -3   5  -3  524.35   16.90
   3  -5  -3  501.85   15.90
   3  -5  -3  508.95   16.40
  -3  -5   3  515.55   17.70
  -3  -5   3  516.65   20.20
  -3   5  -3  522.15   17.90
   3   5   3  511.55   20.20
   3   5   3  526.35   19.30
  -3   5  -3  520.65   17.50
  -3  -5   3  540.85   19.20
  -3   5  -3  516.45   16.60
   3   5  -3  498.55   17.90
   3   5  -3  516.45   19.70
   3   5  -3  504.75   17.20
  -3  -5  -3  517.25   19.30
   3   5  -3  502.75   20.90
  -3  -5  -3  547.65   20.80
  -3  -6   3    0.10    1.20
  -3  -6   3    1.20    1.20
  -3  -6   3    0.90    0.80
   3   6   3    0.70    0.70
   3  -6  -3   -0.40    0.80
  -3  -6   3    0.00    2.40
   3   6  -3    1.80    1.70
   3   6  -3    0.60    1.00
   3   6  -3    1.30    0.90
  -3  -6  -3    3.50    2.60
   3  -6   3   -0.10    1.00
  -3  -6  -3    2.10    1.50
   3   6  -3   -1.70    2.80
  -3  -6  -3    1.80    1.00
  -3  -7   3  188.58   10.30
   3  -7  -3  196.28    8.80
  -3  -7   3  192.18    8.00
  -3  -7   3  190.88    9.10
   3   7  -3  184.58    9.00
  -3  -7  -3  183.98    8.50
   3  -7   3  188.48    9.70
   3   7  -3  209.28   10.80
  -3  -7  -3  178.08    9.40
  -3  -7  -3  191.98    8.50
  -3  -7  -3  204.08    9.50
  -3  -7  -3  185.68    7.20
   3   7  -3  188.58    7.10
   3   7  -3  192.88    9.40
  -3  -7  -3  189.78    7.50
  -3  -8   3    3.30    2.40
  -3  -8   3    0.90    1.50
  -3  -8   3   -0.20    0.80
   3  -8  -3    0.10    0.90
   3  -8   3    1.50    1.50
  -3  -8  -3    0.80    0.90
  -3  -9   3  105.59    7.10
   3  -9  -3  107.49    6.50
   3  -9   3  104.39    7.50
  -3  -9  -3  109.79    5.50
  -4   0  -3   -0.40    0.80
   4   0  -3   -0.10    0.40
   4   0  -3   -1.80    1.40
   4   0  -3    0.20    1.00
  -4   0  -3    1.90    1.80
  -4   0   3    0.70    1.60
  -4   0   3    0.50    1.10
   4   0   3    1.30    1.20
  -4   0   3    0.20    0.50
   4   0   3    1.70    1.80
   4   0   3    0.70    0.60
  -4   0   3    0.50    0.50
  -4   0  -3    1.00    1.30
   4   0  -3    0.10    0.50
   4  -1  -3   85.59    5.70
   4   1   3   85.79    6.00
   4  -1  -3   79.39    4.30
  -4  -1   3   84.19    4.00
  -4   1  -3   75.49    5.60
  -4  -1   3   78.39    6.30
  -4  -1   3   86.79    5.80
  -4  -1   3   72.79    4.20
   4  -1  -3   76.59    3.80
   4   1   3   80.79    4.40
   4   1   3   74.69    3.50
  -4   1  -3   81.49    4.40
   4  -1  -3   82.49    6.30
  -4   1  -3   76.39    6.30
   4   1  -3   80.19    6.70
   4   1  -3   75.29    5.60
   4   1  -3   81.99    3.90
  -4   1   3   83.29    5.40
   4  -1   3   75.39    5.40
  -4  -1  -3   76.99    4.40
   4  -1   3   73.69    6.20
  -4  -1  -3   86.49    6.10
   4  -1   3   85.49    4.30
  -4   1   3   90.39    6.20
  -4  -1  -3   93.69    7.10
   4   1  -3   76.59    4.40
  -4   1   3   80.19    4.20
  -4   2  -3   11.60    1.90
  -4   2  -3    8.70    2.90
   4  -2  -3   10.30    1.70
   4   2   3    9.20    1.60
  -4  -2   3   16.80    3.50
   4   2   3    8.80    1.20
  -4  -2   3    7.50    1.40
   4   2   3   17.40    3.80
   4  -2  -3    7.10    2.50
  -4   2  -3    9.50    2.50
   4   2   3    5.60    2.10
   4  -2  -3   13.80    2.70
  -4  -2   3    8.20    2.30
  -4  -2   3    9.10    1.50
   4   2  -3   11.70    2.00
   4   2  -3    9.00    3.10
   4  -2   3    6.40    2.60
  -4  -2  -3    7.10    1.40
  -4   2   3   11.90    2.40
   4  -2   3   12.80    2.60
  -4  -2  -3    9.60    2.60
  -4  -2  -3   19.90    4.00
  -4   2   3    7.50    1.40
  -4   2   3   10.10    2.40
   4  -2   3   13.10    2.00
   4   2  -3    9.70    1.70
   4   2  -3    9.60    2.70
   4   3   3    3.50    2.60
  -4   3  -3    3.10    1.00
  -4  -3   3    2.10    2.10
  -4   3  -3    4.30    2.40
  -4  -3   3    3.90    1.20
   4  -3  -3    2.00    0.90
   4   3   3    3.30    0.80
  -4   3  -3    2.50    1.40
  -4  -3   3    2.40    1.60
   4   3   3    2.80    1.00
   4  -3  -3    3.10    1.50
   4   3   3    4.00    1.80
  -4  -3   3    3.80    1.20
   4  -3  -3    4.30    2.20
  -4   3   3    4.70    1.60
  -4   3   3    1.80    0.80
   4   3  -3    4.50    2.00
  -4  -3  -3    3.00    2.40
   4   3  -3    4.70    2.80
   4   3  -3    2.70    1.00
   4   3  -3    2.50    1.20
  -4  -3  -3    3.50    2.00
   4  -3   3    4.20    2.10
   4  -3   3    3.40    1.60
   4  -3   3    2.00    0.80
  -4  -3  -3    2.50    0.70
  -4  -3  -3    3.30    1.20
  -4   3   3    5.90    2.30
  -4  -4   3   69.39    4.30
  -4   4  -3   70.39    5.90
   4   4   3   66.29    7.60
   4   4   3   68.69    4.10
  -4   4  -3   68.29    4.70
   4   4   3   68.59    3.30
  -4   4  -3   66.59    4.80
   4  -4  -3   66.69    5.40
  -4  -4   3   53.79    6.80
   4   4   3   81.29    7.20
   4  -4  -3   64.59    3.60
   4  -4  -3   61.79    4.50
  -4  -4   3   68.49    4.10
  -4   4  -3   69.09    3.70
  -4  -4   3   63.39    6.30
  -4  -4  -3   59.49    5.60
   4  -4   3   68.49    3.60
  -4  -4  -3   65.59    3.20
  -4   4   3   71.79    4.40
  -4   4   3   66.69    5.00
   4   4  -3   67.39    4.30
   4   4  -3   75.99    6.70
  -4  -4  -3   60.69    4.10
   4   4  -3   77.29    7.20
  -4  -4  -3   63.29    6.80
  -4   4   3   65.69    3.40
   4   4  -3   65.19    4.20
  -4   5  -3    5.50    1.70
   4   5   3    6.90    2.30
  -4  -5   3    7.80    2.20
  -4  -5   3    4.70    2.00
   4   5   3   -2.00    2.80
   4   5   3    4.40    1.10
  -4   5  -3    1.90    2.20
  -4  -5   3    6.00    1.60
   4  -5  -3    2.30    2.10
   4   5   3    3.80    1.30
  -4   5  -3    4.40    1.00
   4  -5  -3    5.40    1.60
  -4   5  -3    5.40    2.50
   4  -5  -3    6.30    1.20
   4  -5   3    5.10    1.10
  -4  -5  -3    4.10    1.40
   4   5  -3    8.10    3.60
   4   5  -3    4.50    1.40
  -4   5   3    4.80    2.00
  -4  -5  -3    4.70    2.10
  -4   5   3    6.20    1.10
   4   5  -3    7.00    2.60
   4   5  -3    6.30    1.80
  -4   5   3    7.50    1.50
  -4  -5  -3    6.90    1.30
   4  -5   3    6.30    1.80
   4   6   3    2.80    3.10
   4   6   3    2.70    1.80
  -4  -6   3    0.30    3.00
  -4  -6   3    2.80    1.40
  -4  -6   3    4.30    1.50
  -4   6  -3    3.50    1.40
  -4  -6   3    5.70    2.20
  -4   6  -3    8.00    2.60
   4   6   3    4.40    1.20
   4  -6   3    6.10    1.90
  -4  -6  -3    4.90    1.20
   4   6  -3    6.10    1.70
   4   6  -3    7.50    3.90
   4   6  -3    4.40    2.00
  -4  -6  -3    7.00    1.80
  -4  -6  -3   17.10    4.80
   4   6  -3    4.90    1.60
  -4  -6  -3    7.30    2.60
   4  -7  -3   11.60    2.40
  -4  -7   3   11.80    2.60
  -4  -7   3   13.70    4.30
  -4  -7   3   17.70    3.40
  -4  -7   3   11.90    2.20
   4   7  -3   10.20    4.70
  -4  -7  -3    7.90    4.00
  -4  -7  -3   13.80    2.30
   4   7  -3   11.00    2.00
  -4  -7  -3   13.50    2.00
   4   7  -3   18.40    3.40
  -4  -7  -3    7.80    2.40
   4   7  -3    9.70    2.50
   4  -7   3   13.90    3.20
  -4  -8   3   34.00    2.80
   4  -8  -3   20.40    3.20
  -4  -8   3   30.40    4.20
  -4  -8  -3   23.10    4.30
  -4  -8  -3   30.00    2.30
  -4  -8  -3   33.20    3.10
  -4  -8  -3   24.10    4.50
  -4  -8  -3   28.20    2.60
   4  -8   3   29.90    4.60
   4   8  -3   30.30    5.60
  -4  -9   3   10.20    2.60
   4  -9  -3   13.90    2.70
  -4  -9  -3   13.90    2.10
  -5   0   3    0.50    0.70
   5   0  -3    0.80    1.20
   5   0   3    0.90    1.50
   5   0   3    0.80    0.70
  -5   0   3   -0.40    1.00
  -5   0  -3    1.20    2.30
   5   0  -3   -0.60    1.10
  -5   0   3   -1.20    1.70
   5   0  -3    2.50    2.10
   5   0   3    0.90    2.20
  -5   0  -3    0.60    0.70
  -5   0   3   -0.30    0.50
   5   0  -3    0.10    0.60
  -5  -1   3 4005.80  122.79
  -5   1  -3 4148.48  123.49
   5   1   3 4270.67  124.19
   5  -1  -3 3992.00  122.79
   5  -1   3 4025.50  122.99
  -5   1   3 4064.79  122.19
  -5  -1  -3 4136.89  124.09
   5   1  -3 4178.78  123.89
  -5  -2   3   21.20    2.40
   5  -2  -3   18.00    2.20
  -5  -2   3   23.00    3.10
   5  -2  -3   16.40    2.20
   5   2   3   17.30    4.30
   5  -2  -3   22.40    3.80
  -5  -2   3   29.10    5.10
   5  -2  -3   19.30    4.00
   5   2   3   30.70    3.60
  -5   2  -3   20.90    4.40
  -5  -2   3   16.70    3.50
  -5   2  -3   20.50    2.60
   5   2   3   19.60    1.70
   5   2   3   23.70    4.30
   5   2  -3   19.90    4.70
  -5  -2  -3   17.60    2.60
  -5   2   3   20.70    3.90
   5  -2   3   20.80    4.20
   5   2  -3   25.50    2.30
  -5   2   3   19.90    2.40
   5  -2   3   16.70    2.20
   5   2  -3   22.60    4.10
  -5  -2  -3   34.10    5.80
  -5   2   3   23.40    3.80
   5  -2   3   21.70    3.80
  -5  -2  -3   21.10    4.20
   5   2  -3   21.80    3.10
   5   3   3 1077.49   38.90
   5  -3  -3 1064.09   37.00
  -5  -3   3 1094.99   38.40
  -5   3  -3 1079.49   37.60
   5  -3   3 1063.59   37.10
  -5  -3  -3 1089.09   37.30
  -5  -3  -3 1005.80   38.60
  -5   3   3 1070.09   36.10
   5   3  -3 1046.60   38.90
   5   3  -3 1090.99   37.40
  -5  -4   3    4.00    1.40
  -5  -4   3    4.20    2.90
   5   4   3    3.80    1.00
   5  -4  -3    4.90    1.90
   5   4   3    2.90    3.40
  -5  -4   3    4.80    2.20
   5   4   3    6.90    2.60
  -5   4  -3    5.20    1.90
   5  -4  -3    9.20    3.10
   5  -4  -3    5.20    1.40
  -5  -4   3    7.70    1.90
   5   4   3    2.50    1.20
  -5   4  -3    4.70    1.40
   5   4  -3    2.10    3.00
  -5  -4  -3   -0.80    3.20
   5   4  -3    6.00    1.70
   5  -4   3    7.70    2.40
  -5  -4  -3    4.10    1.10
  -5  -4  -3    6.00    2.60
   5  -4   3    2.10    2.80
  -5   4   3    4.80    1.80
  -5   4   3    7.40    1.50
  -5  -4  -3    5.30    1.70
  -5   4   3    8.80    2.90
   5  -4   3    2.20    1.00
   5   4  -3    5.80    2.60
   5   4  -3    2.00    1.10
  -5   5  -3  193.28   10.40
  -5  -5   3  181.88    8.30
   5  -5  -3  197.28   10.20
   5   5   3  200.58   12.60
   5  -5  -3  190.58    7.50
  -5  -5   3  199.28   10.80
   5   5   3  180.78    7.30
   5   5   3  182.38    8.30
  -5   5  -3  181.58    7.40
  -5  -5   3  178.78   11.70
  -5   5  -3  179.08    8.90
   5  -5  -3  185.38    8.80
  -5  -5   3  200.48    8.80
  -5   5  -3  174.48    8.70
   5   5   3  183.28   10.80
  -5  -5  -3  196.18   11.10
   5  -5   3  184.88    7.40
   5   5  -3  200.28   13.10
  -5  -5  -3  184.18    7.30
   5   5  -3  188.98    8.70
  -5   5   3  172.98    8.10
   5   5  -3  182.08    8.60
  -5  -5  -3  185.68   12.40
  -5   5   3  188.38    9.20
  -5  -5  -3  182.28    8.60
  -5   5   3  182.18    7.10
   5   5  -3  180.48   11.00
  -5   6  -3   -1.30    2.10
   5   6   3    6.10    4.10
   5  -6  -3    2.30    1.10
   5   6   3    4.80    2.40
  -5   6  -3    2.10    2.20
   5   6   3    3.10    1.20
  -5   6  -3    3.30    1.00
   5  -6  -3    3.40    0.90
  -5  -6   3    3.90    1.60
   5  -6  -3    3.80    2.20
  -5  -6   3    2.90    1.50
  -5   6  -3    3.20    1.30
   5   6   3    3.60    1.40
  -5   6  -3    4.10    1.40
   5  -6   3    2.40    0.90
  -5   6   3    2.80    0.80
  -5  -6  -3    4.10    1.20
   5   6  -3    5.30    1.80
   5   6  -3    1.90    2.10
   5  -6   3    0.80    1.40
  -5   6   3    3.00    1.60
   5   6  -3    4.70    4.10
   5   6  -3    3.20    1.50
  -5  -6  -3    5.30    2.00
   5   7   3   16.30    5.30
   5   7   3   19.40    2.60
  -5  -7   3   22.00    5.60
   5   7   3   17.70    2.50
  -5  -7   3   15.90    2.90
  -5  -7   3   16.00    2.80
   5   7   3   20.00    3.70
  -5  -7   3   14.00    3.30
   5  -7  -3   17.00    3.20
  -5  -7  -3   19.00    3.00
  -5  -7  -3   14.90    2.20
  -5  -7  -3   23.10    4.10
   5   7  -3   23.00    6.10
  -5  -7  -3   12.80    5.10
   5   7  -3   22.20    4.20
   5  -7   3   13.30    3.10
   5   7  -3   19.60    3.50
   5   8   3   27.40    2.10
   5  -8  -3   26.80    4.70
  -5  -8   3   27.00    3.40
  -5  -8   3   27.80    3.80
  -5  -8   3   26.50    6.30
  -5  -8  -3   15.50    5.50
  -5  -8  -3   25.70    2.90
   5   8  -3   18.80    6.30
  -5  -8  -3   27.40    2.70
  -5  -8  -3   31.10    6.30
   5  -8   3   21.60    3.80
   5   8  -3   30.20    2.50
   6   0  -3   -0.20    0.70
  -6   0   3    0.00    0.60
  -6   0  -3   -1.70    2.50
   6   0  -3    0.40    0.70
   6   0   3   -1.50    2.10
   6   0  -3    2.90    2.50
  -6   0   3   -2.90    2.10
  -6   0   3    0.40    1.30
   6   0   3   -0.90    0.90
  -6   0  -3   -1.60    1.10
   6   0   3   -0.30    0.60
  -6   0  -3    0.30    0.90
  -6   1  -3    4.60    1.30
   6   1   3    5.00    2.50
   6   1   3    5.20    1.20
  -6   1  -3    2.30    1.90
   6  -1  -3    6.80    1.80
   6  -1  -3    5.80    3.00
  -6   1  -3    4.20    2.80
  -6  -1   3    5.40    1.30
   6   1   3    5.80    3.20
  -6  -1   3    3.90    2.20
  -6  -1   3    4.40    1.50
   6  -1  -3    8.40    2.80
  -6  -1   3    5.30    2.90
   6  -1  -3    4.40    1.20
   6   1   3    5.80    1.70
   6  -1   3    4.40    2.90
  -6   1   3    7.60    3.10
  -6  -1  -3    4.00    1.40
  -6  -1  -3   -0.50    2.50
   6  -1   3    4.10    1.50
  -6  -1  -3    3.40    2.30
  -6   1   3    5.20    1.40
   6   1  -3    5.50    2.50
   6   1  -3    3.50    1.20
   6   1  -3    6.80    1.50
   6   1  -3    4.30    3.20
   6  -1   3    4.80    2.40
  -6   1   3    4.40    2.20
   6  -2  -3    1.80    0.90
   6   2   3    1.20    0.80
  -6   2  -3    0.80    0.90
   6   2   3    1.90    1.10
  -6  -2   3   -2.20    2.30
   6  -2  -3    1.60    1.10
   6   2   3    0.50    1.70
  -6  -2   3    2.00    1.10
   6  -2  -3    4.20    2.70
  -6  -2   3    3.20    2.20
  -6  -2   3    2.30    1.10
   6   2   3    5.60    3.40
   6  -2  -3    3.40    2.00
   6  -2   3    1.70    1.70
  -6  -2  -3    1.90    2.90
  -6   2   3    2.50    1.10
   6   2  -3    1.10    1.00
   6   2  -3    0.90    1.70
  -6  -2  -3    0.00    1.50
  -6  -2  -3    3.40    1.40
   6  -2   3    1.20    1.00
   6   2  -3    0.60    2.60
   6  -2   3    1.10    2.60
   6   2  -3    2.20    1.00
  -6  -3   3   79.39    5.20
   6   3   3   79.19    4.10
   6  -3  -3   81.79    7.50
  -6   3  -3   80.39    7.80
  -6  -3   3   65.39    8.40
   6   3   3   70.99    6.90
   6   3   3   88.79    8.70
  -6   3  -3   78.89    4.90
   6  -3  -3   73.29    6.20
   6  -3  -3   78.89    4.90
  -6  -3   3   75.79    4.60
  -6   3  -3   91.49    6.90
  -6  -3   3   80.99    7.00
   6   3   3   77.79    5.10
   6   3  -3   84.29    6.40
  -6  -3  -3   69.79    9.10
   6   3  -3   78.89    4.60
  -6  -3  -3   61.29    7.70
   6   3  -3   75.39    9.50
  -6   3   3   75.49    4.60
   6   3  -3   79.29    7.20
  -6   3   3   84.29    6.20
   6  -3   3   90.79    6.80
  -6  -3  -3   89.59    5.60
  -6   3   3  107.99    8.10
   6  -3   3   76.29    4.70
   6  -3   3   82.79    7.70
  -6   4  -3    7.50    3.40
   6  -4  -3    5.80    1.60
  -6  -4   3    5.10    1.60
   6   4   3    7.10    3.90
  -6   4  -3    4.80    2.20
   6   4   3    4.90    1.30
   6  -4  -3   11.20    3.90
   6   4   3    5.90    2.90
   6   4   3    5.60    1.80
  -6  -4   3    5.30    2.70
   6  -4  -3    4.70    2.30
  -6  -4   3   16.10    4.50
  -6  -4   3    5.40    1.60
  -6  -4  -3    6.40    1.90
  -6   4   3    4.80    1.40
   6  -4   3    5.80    2.20
   6   4  -3   11.40    4.40
   6   4  -3    5.00    1.70
   6   4  -3    3.80    2.50
   6  -4   3    7.30    1.70
  -6   4   3    4.00    2.00
  -6  -4  -3    5.20    1.30
  -6  -4  -3    2.20    3.30
  -6  -4  -3    7.20    3.10
   6   4  -3    5.20    1.80
   6   5   3    6.50    4.20
  -6  -5   3    2.00    1.30
   6   5   3    4.30    1.30
  -6  -5   3    2.20    1.30
  -6   5  -3   14.90    4.30
   6   5   3    1.60    2.10
   6  -5  -3    0.80    3.10
   6  -5  -3    4.80    2.10
  -6   5  -3    3.10    2.00
  -6  -5   3    5.80    2.80
  -6   5  -3    5.30    1.50
  -6  -5   3    4.60    4.20
   6  -5  -3    3.90    1.40
   6   5   3    5.40    1.80
  -6   5   3    8.60    3.20
  -6  -5  -3    3.70    1.20
  -6   5   3    3.50    1.40
  -6  -5  -3    0.10    3.80
  -6  -5  -3    1.60    2.10
  -6  -5  -3    2.40    1.40
   6   5  -3    4.90    2.80
  -6   5   3    3.90    1.80
   6  -5   3    4.70    2.10
   6   5  -3   -2.60    3.70
   6  -5   3    2.00    3.20
   6   5  -3    5.40    1.80
   6   5  -3    6.40    2.00
   6  -5   3    4.40    1.40
  -6   6  -3   71.99    5.10
  -6  -6   3   66.59    5.00
   6   6   3   75.49    9.80
   6  -6  -3   73.59    4.00
  -6   6  -3   69.29    3.80
   6   6   3   75.49    5.10
  -6  -6   3   76.39    5.20
  -6   6  -3   78.39    7.00
  -6   6  -3   66.99    6.50
   6  -6  -3   69.59    6.60
   6   6   3   66.39    4.20
  -6  -6  -3   73.29    4.30
   6  -6   3   68.89    4.00
  -6   6   3   71.99    4.50
   6   6  -3   65.09    5.10
  -6  -6  -3   81.69    5.50
  -6   6   3   73.19    3.90
   6   6  -3   75.29    5.50
  -6   6   3   77.29    6.10
   6   6  -3   63.29    9.80
   6  -6   3   70.09    5.80
   6   7   3   12.00    5.70
   6   7   3    6.70    1.80
  -6  -7   3    5.00    5.40
  -6  -7   3    5.80    1.90
   6   7   3    7.40    1.70
   6  -7   3    7.20    2.50
   6   7  -3    9.20    2.40
   6   7  -3    5.30    6.00
  -6  -7  -3    8.20    5.20
   6   7  -3   12.50    2.80
  -6  -7  -3    4.80    1.50
  -6  -8   3    0.80    1.60
   6   8   3    1.40    1.20
  -6  -8   3    2.30    5.80
   6  -8  -3    2.70    1.50
  -6  -8   3    0.30    1.10
   6   8  -3    2.00    1.30
   6   8  -3    6.50    6.90
  -6  -8  -3   13.00    6.40
  -6  -8  -3    0.20    1.10
   6  -8   3    1.20    1.90
  -6  -8  -3    0.40    1.00
   7   0  -3   -0.90    1.40
   7   0   3    1.00    1.80
  -7   0   3    0.30    2.80
  -7   0   3   -0.90    1.10
  -7   0   3    0.10    0.70
   7   0   3    0.40    0.80
  -7   0  -3    0.60    0.80
  -7   0  -3    1.80    3.40
   7   0  -3   -0.20    0.70
  -7   0  -3   -1.40    1.30
   7   0  -3   -0.40    3.00
   7   0  -3   -0.40    0.60
   7  -1  -3  253.37   10.70
   7   1   3  215.48   10.30
   7   1   3  217.28   14.70
  -7  -1   3  244.38   14.70
  -7  -1   3  234.78   13.00
  -7   1  -3  229.28   10.40
  -7   1  -3  248.18   13.50
  -7  -1   3  242.78   10.50
   7   1   3  228.28    9.20
  -7  -1   3  242.48    9.80
   7  -1  -3  233.48    9.60
   7   1   3  231.18   13.40
  -7   1  -3  240.48   15.00
   7  -1  -3  255.07   13.50
   7  -1  -3  240.08   14.80
   7  -1   3  249.78   15.00
   7   1  -3  239.98   13.60
  -7   1   3  212.28   10.00
  -7  -1  -3  221.98   14.80
   7   1  -3  239.08    9.50
   7   1  -3  218.88   14.70
  -7  -1  -3  240.58   10.70
   7  -1   3  234.68   13.20
   7  -1   3  226.08   10.30
  -7   1   3  219.68   13.70
  -7  -1  -3  239.78   13.60
  -7   1   3  229.98   12.50
   7   1  -3  229.08   10.60
  -7  -2   3    9.00    4.00
   7   2   3    4.60    1.50
  -7  -2   3    6.80    1.80
  -7  -2   3    2.30    2.20
   7  -2  -3    4.20    1.60
   7  -2  -3    9.10    3.30
   7   2   3    5.50    2.90
  -7   2  -3    2.80    2.20
   7  -2  -3    5.90    3.70
  -7   2  -3    5.10    3.30
  -7  -2   3    7.60    2.60
   7  -2  -3    7.20    1.80
   7   2   3    5.20    1.30
   7   2   3    4.80    3.70
   7   2  -3    4.90    1.90
   7   2  -3    6.10    1.50
   7  -2   3    3.90    3.20
  -7   2   3    1.80    3.10
  -7  -2  -3    3.20    1.40
   7  -2   3    2.80    1.20
  -7  -2  -3    5.90    2.90
  -7  -2  -3    0.40    3.60
   7   2  -3   13.60    3.90
   7   2  -3    6.00    3.80
   7  -2   3    0.80    1.70
   7   3   3  161.28    6.90
  -7   3  -3  146.69   10.00
   7   3   3  180.98   13.30
   7  -3  -3  148.69    7.80
  -7  -3   3  169.28    8.50
  -7   3  -3  162.38    8.10
   7  -3  -3  168.08   12.00
  -7  -3   3  161.28    7.60
  -7  -3   3  173.78   12.50
  -7  -3   3  158.08   10.80
   7   3   3  145.39    8.10
  -7   3  -3  146.09   11.40
   7  -3  -3  164.78   10.30
   7  -3   3  166.48    7.90
  -7   3   3  160.68    7.70
   7   3  -3  182.88   13.50
  -7   3   3  179.28   10.10
   7   3  -3  169.28    7.70
   7  -3   3  178.08   12.30
   7   3  -3  172.78   20.80
  -7  -3  -3  147.79   12.40
   7  -3   3  154.58   10.10
   7   3  -3  153.18    8.50
  -7  -3  -3  155.78   11.00
  -7  -3  -3  174.08    8.80
  -7   3   3  141.29   10.70
  -7   4  -3   20.30    4.30
  -7  -4   3   23.00    3.30
  -7  -4   3   19.50    4.60
   7   4   3   19.50    4.90
   7  -4  -3   19.80    4.20
   7   4   3   22.10    3.80
   7   4   3   17.70    6.80
   7  -4  -3   19.60    3.10
   7   4   3   18.50    2.50
  -7  -4   3   20.00    3.20
  -7   4  -3   20.50    5.40
  -7   4  -3   21.60    3.20
   7   4  -3   18.70    3.20
   7  -4   3   17.10    2.70
   7   4  -3   17.90    3.10
  -7   4   3   16.20    4.30
   7  -4   3   14.70    3.60
  -7  -4  -3   19.20    6.70
  -7   4   3   17.70    3.50
  -7   4   3   14.60    2.50
   7   4  -3   18.70    6.00
   7  -4   3   19.60    5.30
  -7  -4  -3   17.10    4.50
  -7  -4  -3   22.20    3.80
   7   4  -3   19.30    4.80
  -7  -5   3  267.37   12.00
  -7  -5   3  278.37   15.00
  -7   5  -3  274.67   11.00
  -7   5  -3  251.67   13.10
   7  -5  -3  273.17   13.40
  -7  -5   3  272.77   11.40
  -7  -5   3  261.87   16.40
   7  -5  -3  271.17   11.10
   7   5   3  291.87   17.90
   7   5   3  272.07   15.40
   7   5   3  256.97   11.80
   7  -5  -3  255.57   14.90
   7   5   3  267.07   10.40
  -7   5  -3  280.37   15.30
  -7  -5  -3  275.07   12.30
  -7   5   3  278.97   14.20
  -7   5   3  250.87   12.30
   7  -5   3  273.77   10.80
  -7  -5  -3  285.47   18.00
  -7   5   3  262.27   10.60
   7  -5   3  291.07   13.80
   7   5  -3  260.07   11.50
   7   5  -3  241.88   15.10
   7  -5   3  262.37   15.00
   7   5  -3  266.87   14.00
  -7  -5  -3  282.37   15.60
   7   5  -3  274.77   18.20
   7  -6  -3   12.50    4.70
  -7   6  -3    5.40    4.30
  -7   6  -3   11.00    4.40
   7  -6  -3    9.20    2.10
  -7  -6   3   10.60    3.50
   7  -6  -3   10.90    2.80
   7   6   3   16.10    6.60
   7   6   3   12.70    3.70
  -7  -6   3   11.10    2.80
   7   6   3    5.90    2.10
   7   6   3    8.10    1.80
  -7   6  -3    9.50    1.90
  -7  -6   3    8.60    5.10
  -7  -6   3    6.70    2.20
  -7   6  -3   10.40    2.50
   7   6  -3    6.60    3.30
  -7  -6  -3   15.00    6.50
  -7   6   3   14.60    2.20
   7   6  -3   14.70    3.00
  -7  -6  -3   10.20    3.50
  -7  -6  -3    6.10    1.70
  -7   6   3    8.50    2.40
   7   6  -3   19.30    7.20
  -7   6   3    5.60    3.70
   7   6  -3   12.10    2.80
   7  -6   3    9.00    1.90
  -7  -6  -3   13.40    2.90
  -7   7  -3  108.19    7.70
  -7   7  -3  109.49    5.40
   7  -7  -3  109.59    6.80
  -7   7  -3   96.09    7.00
  -7  -7   3  114.69   12.00
   7   7   3  110.09    6.50
  -7  -7   3   98.59    6.60
  -7  -7   3  103.09    6.80
   7  -7  -3  110.59    6.60
   7   7   3   94.59   12.20
  -7   7  -3  117.39    5.30
   7  -7  -3  104.79    4.70
  -7  -7  -3  114.39    7.00
   7   7  -3   96.19   12.70
   7  -7   3   99.39    7.40
   7  -7   3   97.89    4.90
   7   7  -3  106.19    6.90
  -7  -7  -3  123.59   13.00
  -7  -7  -3  107.19    5.80
  -7  -8   3   26.40    3.90
  -7  -8   3   32.50    4.60
   7   8   3   26.90    3.30
   7  -8  -3   22.50    3.70
  -7  -8  -3   36.30    3.10
  -7  -8  -3   26.80    3.80
   7  -8   3   26.00    4.60
   7   8  -3   30.50    4.50
   7   8  -3   25.40    3.70
  -8   0   3   -0.80    1.70
  -8   0  -3    1.50    3.20
   8   0  -3    1.80    2.50
  -8   0   3    1.20    1.20
  -8   0  -3    0.80    2.20
   8   0   3    1.70    1.30
  -8   0  -3    0.30    1.20
  -8   0   3    1.10    3.30
   8   0   3   -9.70    3.10
   8   0  -3    0.80    1.00
   8   0   3    2.00    1.40
   8   0   3    1.20    2.20
   8   0  -3   -0.40    1.00
   8   0  -3   -1.30    3.30
   8   1   3   49.10    7.30
   8  -1  -3   63.49    9.70
   8  -1  -3   45.40    3.70
  -8   1  -3   52.29    8.80
  -8  -1   3   49.80    7.40
   8  -1  -3   41.10    6.70
  -8  -1   3   55.59    8.60
   8   1   3   57.69    9.40
   8   1   3   43.90    4.30
  -8  -1   3   47.20    5.40
  -8   1  -3   47.60    4.40
   8   1   3   45.50    3.50
  -8   1  -3   45.50    7.40
   8  -1  -3   45.90    4.30
   8   1  -3   42.60    8.30
   8  -1   3   47.80    4.30
   8   1  -3   42.20    7.40
   8  -1   3   52.89    7.70
  -8  -1  -3   33.10    4.10
   8   1  -3   44.70    5.30
  -8   1   3   41.30    4.00
  -8  -1  -3   52.99    8.90
  -8  -1  -3   61.19    8.60
   8   1  -3   41.20    3.50
   8  -1   3   44.90    8.30
  -8   1   3   50.19    8.10
  -8   1   3   48.50    7.10
   8  -2  -3  151.28   12.20
  -8  -2   3  122.49    9.80
  -8  -2   3  133.59    7.00
   8  -2  -3  140.29    7.10
   8   2   3  132.49    6.50
   8  -2  -3  123.89    9.70
  -8   2  -3  135.09   10.20
   8   2   3  138.89    8.00
  -8   2  -3  107.99   10.70
   8   2   3  143.99   12.80
   8  -2  -3  131.29    7.60
   8   2   3  118.99   10.10
  -8  -2   3  147.49    8.10
  -8  -2   3  167.48   12.90
  -8   2  -3  126.79    7.50
  -8  -2  -3  139.09   12.50
   8  -2   3  135.29   11.70
  -8   2   3  137.29   10.90
  -8  -2  -3  113.19    9.90
  -8   2   3  130.49    7.30
   8   2  -3  114.89   11.60
   8  -2   3  132.79    7.50
  -8   2   3  127.89    9.40
   8   2  -3  124.79   10.40
   8   2  -3  136.69    6.90
   8  -2   3  130.19    9.90
  -8  -2  -3  134.59    8.00
   8   2  -3  143.59    8.20
  -8  -3   3   48.40    4.50
   8   3   3   39.70    8.50
  -8   3  -3   45.70    5.40
   8  -3  -3   43.30    4.10
  -8  -3   3   39.60    6.90
  -8  -3   3   41.90    3.80
  -8   3  -3   53.09    7.70
   8  -3  -3   41.40    6.50
   8  -3  -3   43.10    8.00
  -8   3  -3   29.60    6.80
  -8  -3   3   41.60    8.40
   8   3   3   37.40    4.50
   8  -3  -3   44.10    3.90
   8   3   3   43.70    3.40
   8   3   3   37.30    6.70
  -8   3   3   41.10    7.00
   8   3  -3   46.50    7.90
   8   3  -3   44.40    8.60
  -8  -3  -3   49.99    8.70
   8   3  -3   39.80    4.90
  -8  -3  -3   46.10    7.60
   8  -3   3   54.39    8.30
   8   3  -3   46.30    3.80
  -8   3   3   46.00    4.00
  -8  -3  -3   47.10    4.60
   8  -3   3   40.60    4.80
   8  -3   3   36.10    6.20
  -8   3   3   46.10    6.30
  -8   4  -3  289.17   12.20
  -8  -4   3  294.47   18.30
  -8  -4   3  287.77   12.90
   8   4   3  291.07   18.90
  -8   4  -3  298.57   17.40
  -8  -4   3  292.47   12.00
   8   4   3  285.47   11.00
   8   4   3  277.17   12.80
   8  -4  -3  296.07   12.40
  -8   4  -3  229.68   16.40
  -8  -4   3  259.87   15.60
   8   4   3  279.97   16.50
   8  -4  -3  300.37   17.50
   8  -4  -3  278.87   15.00
   8   4  -3  274.77   18.90
  -8   4   3  271.47   14.20
   8  -4   3  288.47   18.80
   8   4  -3  272.17   16.50
   8   4  -3  286.87   13.20
   8  -4   3  288.07   12.00
  -8  -4  -3  262.57   18.30
  -8  -4  -3  284.17   13.10
  -8  -4  -3  251.07   15.80
   8  -4   3  289.27   17.10
  -8   4   3  291.37   16.30
  -8   4   3  261.97   11.60
   8   4  -3  281.77   11.80
  -8  -5   3   13.80    2.80
   8  -5  -3   14.00    3.60
   8   5   3   13.70    2.50
  -8  -5   3   15.80    3.10
  -8   5  -3   23.90    6.60
   8   5   3   14.80    3.20
   8   5   3   19.70    5.20
   8  -5  -3   14.60    2.70
   8   5   3   14.60    6.60
  -8   5  -3   15.90    4.10
  -8   5  -3   16.30    2.90
   8  -5  -3   22.30    6.10
   8  -5   3   15.00    2.70
   8  -5   3   19.60    4.20
   8   5  -3   13.80    2.80
  -8   5   3   16.30    2.90
   8   5  -3   21.60    7.70
  -8   5   3   14.60    4.80
  -8   5   3   10.60    2.90
  -8  -5  -3   12.30    3.10
   8   5  -3   12.10    3.10
   8   5  -3   15.20    4.70
   8  -5   3   15.40    5.50
  -8   6  -3  190.38   13.10
   8  -6  -3  172.58    9.20
  -8  -6   3  183.48   15.00
   8   6   3  163.18   12.60
  -8  -6   3  183.98   13.00
   8   6   3  191.38   16.60
  -8  -6   3  187.48    9.40
   8  -6  -3  191.38   13.30
   8   6   3  176.68    8.20
  -8   6  -3  160.18   10.00
  -8   6  -3  181.88    8.30
  -8  -6   3  164.08    9.60
   8  -6  -3  197.48   15.20
   8   6  -3  188.88   13.40
  -8   6   3  186.48   11.90
  -8  -6  -3  164.78    9.60
  -8   6   3  176.28   13.60
   8  -6   3  177.38    8.40
   8   6  -3  190.78   16.80
  -8   6   3  181.58    8.00
   8   6  -3  190.48   10.30
  -8  -6  -3  164.48   15.30
  -8  -6  -3  197.98   15.40
   8   6  -3  185.88    9.80
  -8   7  -3    6.20    1.40
   8   7   3    7.30    2.30
   8   7   3    6.40    1.70
  -8   7  -3    3.20    1.70
  -8  -7   3    3.00    1.80
   8  -7  -3   -0.40    4.60
   8  -7  -3    2.20    1.60
  -8   7  -3    2.70    4.70
  -8  -7   3    3.80    1.90
   8   7   3   19.80    8.40
  -8  -7   3    4.80    6.90
  -8   7  -3    4.40    4.40
  -8   7   3    6.30    3.70
   8   7  -3    4.60    2.20
  -8  -7  -3    6.70    2.20
   8   7  -3   13.90    8.10
   8  -7   3    3.90    2.40
  -8  -7  -3    0.90    6.70
   8  -7   3    3.60    1.30
  -8   7   3    6.20    1.70
   9   0  -3    1.50    2.30
  -9   0   3   -0.80    1.40
   9   0  -3   -1.50    4.20
   9   0   3   -2.70    4.40
   9   0   3    0.40    1.00
  -9   0  -3    0.20    1.20
   9   0  -3   -0.40    1.00
   9   0   3    0.60    1.20
  -9   0  -3   -1.30    4.30
   9   0   3    1.50    2.50
   9   0  -3    0.20    1.00
  -9   0   3   -0.40    2.00
  -9   0   3    0.20    3.90
  -9   0  -3    1.50    2.50
   9  -1  -3  825.82   35.80
  -9  -1   3  756.22   27.60
  -9  -1   3  784.02   34.50
   9   1   3  810.42   33.20
  -9   1  -3  781.62   32.50
   9   1   3  768.42   27.80
  -9   1  -3  773.52   27.80
   9  -1  -3  806.82   28.10
  -9  -1   3  821.72   32.50
   9   1   3  831.52   36.20
  -9   1  -3  722.53   34.20
  -9   1   3  812.92   31.80
   9  -1   3  828.72   32.90
  -9   1   3  787.02   33.80
  -9  -1  -3  795.82   35.60
  -9  -1  -3  794.22   28.20
   9   1  -3  774.92   28.10
   9   1  -3  738.03   35.20
  -9  -1  -3  771.32   32.70
   9  -1   3  764.72   34.70
   9   1  -3  831.82   33.50
  -9   1   3  777.62   27.50
   9   2   3    2.00    2.60
  -9  -2   3   -1.80    4.40
  -9  -2   3    4.10    2.10
  -9   2  -3   -0.40    4.40
  -9   2  -3    2.00    2.50
   9  -2  -3    2.50    1.70
   9  -2  -3    1.00    2.30
   9  -2  -3    3.70    4.40
   9   2   3    2.90    1.50
   9   2   3    0.50    4.80
  -9  -2   3    3.30    1.60
  -9   2  -3    2.00    1.50
   9  -2  -3    2.50    1.40
   9   2   3    3.80    2.00
  -9  -2   3    4.00    3.10
   9   2  -3    2.40    1.80
  -9   2   3    3.20    1.60
   9   2  -3    3.60    1.50
  -9   2   3    3.80    4.00
  -9  -2  -3    4.10    2.00
  -9   2   3    1.20    2.10
   9   2  -3    4.20    3.40
   9   2  -3    5.90    5.60
  -9  -2  -3    0.70    2.70
   9  -2   3    2.60    1.50
  -9  -2  -3    0.20    4.50
   9  -2   3    9.50    5.70
   9  -2   3    2.80    2.70
   9  -3  -3  400.96   22.30
   9  -3  -3  369.26   15.50
  -9  -3   3  392.26   20.00
  -9   3  -3  362.56   15.40
   9  -3  -3  335.57   18.50
  -9   3  -3  301.57   24.40
   9  -3  -3  365.96   14.80
  -9  -3   3  369.66   15.90
   9   3   3  365.66   13.80
   9   3   3  371.46   16.00
   9   3   3  358.66   20.10
  -9  -3   3  375.36   22.00
   9   3   3  402.26   23.50
  -9   3  -3  373.56   19.10
  -9  -3   3  372.16   14.80
   9   3  -3  365.56   14.50
   9  -3   3  373.36   15.40
  -9  -3  -3  380.96   23.40
  -9   3   3  352.26   14.90
   9   3  -3  391.36   20.80
   9  -3   3  373.76   19.00
   9   3  -3  371.96   16.30
   9  -3   3  355.76   21.30
  -9  -3  -3  385.36   19.40
  -9  -3  -3  394.26   20.50
  -9   3   3  362.36   20.50
   9   3  -3  354.46   22.70
  -9   3   3  370.36   18.20
   9   4   3    1.70    3.00
  -9  -4   3    3.10    5.20
  -9   4  -3    9.00    2.50
   9   4   3    9.30    6.30
   9  -4  -3    1.20    4.90
   9  -4  -3    7.20    2.20
   9   4   3    9.30    2.00
  -9  -4   3    7.70    3.90
   9   4   3    8.40    2.80
  -9   4  -3    9.90    6.00
  -9   4  -3   10.20    4.00
  -9  -4   3   10.50    2.60
  -9  -4   3   10.80    3.40
  -9  -4  -3    4.30    3.40
   9   4  -3    6.90    5.60
   9   4  -3    5.70    1.90
   9   4  -3    5.90    3.70
  -9   4   3    8.40    2.50
   9  -4   3    7.70    5.20
   9  -4   3    9.10    3.20
  -9  -4  -3    9.10    7.20
   9   4  -3   10.00    3.00
  -9  -4  -3   11.10    2.90
  -9   4   3    4.40    4.80
  -9   4   3   10.00    4.10
   9  -4   3    8.10    3.40
  -9  -5   3  129.19    7.80
   9  -5  -3  142.09    8.10
  -9  -5   3  121.89   10.40
   9   5   3  138.69    7.10
   9   5   3  124.59   15.60
  -9  -5   3  136.69   13.60
   9  -5  -3  138.29   12.80
   9   5   3  135.09    8.60
   9   5   3  151.38   12.00
  -9   5  -3  151.08   10.50
  -9   5  -3  139.69   12.80
  -9  -5   3  149.99    9.00
  -9   5   3  164.58   12.40
   9   5  -3  151.68   17.50
  -9  -5  -3  143.79   14.40
  -9  -5  -3  119.59    8.40
   9  -5   3  146.19   10.50
   9   5  -3  142.19    9.10
   9   5  -3  159.08   12.50
   9   5  -3  131.09    8.00
   9  -5   3  135.59   13.20
   9  -5   3  142.59    7.90
  -9   5   3  147.69    9.90
  -9  -5  -3  138.69   11.40
  -9   5   3  131.79    7.60
   9  -6  -3   28.30    7.60
   9   6   3   26.60    4.50
   9   6   3   30.50    3.80
  -9  -6   3   27.20    4.30
  -9  -6   3   37.00    5.50
  -9   6  -3   23.90    4.60
  -9   6  -3   20.00    6.90
   9  -6  -3   28.40    3.90
   9  -6   3   29.30    5.50
   9  -6   3   21.00    3.30
   9   6  -3   31.40    5.30
  -9   6   3   26.00    6.30
  -9  -6  -3   23.40    4.40
   9  -6   3   16.40    7.20
  -9  -7   3  108.39    7.50
   9   7   3  111.99    7.50
  -9   7  -3   82.09   10.00
   9   7   3   98.19    5.90
  -9   7  -3   99.09    6.80
  -9  -7   3   96.69    7.00
   9  -7  -3   97.09    5.50
   9  -7  -3   83.79   10.30
  -9   7  -3  114.09   10.90
   9  -7  -3  114.49    7.50
   9   7  -3  107.89    7.20
   9  -7   3   96.29    5.50
  -9   7   3   80.69    6.10
  -9  -7  -3  104.69    7.50
  -9   7   3   91.99    9.90
  -9   7   3   98.99    6.50
   9   7  -3  106.29    7.50
  10   0  -3    0.20    1.00
 -10   0  -3    0.20    2.60
 -10   0  -3    4.20    5.30
 -10   0   3    1.10    2.50
  10   0   3    0.50    1.30
 -10   0   3   -1.00    4.50
  10   0  -3    0.50    1.40
  10   0   3    1.30    2.60
 -10   0  -3   -0.20    1.10
  10   0   3   -0.80    0.80
  10   0  -3    1.30    5.10
  10   0  -3    3.20    3.00
 -10   0   3    1.20    1.30
  10   0   3   -2.20    4.30
  10   1   3   13.80    2.70
 -10  -1   3   11.70    3.10
  10  -1  -3   15.00    7.30
  10   1   3   24.20    6.20
 -10   1  -3   18.30    5.50
  10   1   3   16.30    3.60
  10  -1  -3    9.30    4.40
  10  -1  -3   11.40    3.00
  10   1   3   28.00    8.20
 -10   1  -3   14.80    6.40
 -10  -1   3   21.50    5.60
  10  -1  -3   16.80    3.10
 -10   1  -3   20.20    4.20
 -10  -1   3   14.90    5.90
 -10   1   3    8.50    3.60
  10   1  -3   15.70    3.00
 -10  -1  -3   12.40    4.50
 -10   1   3   20.40    7.00
  10  -1   3   17.60    5.20
 -10  -1  -3   13.90    3.50
  10   1  -3   16.10    4.90
 -10   1   3   11.90    2.90
 -10  -1  -3   20.90    7.30
  10   1  -3   13.80    3.30
  10  -1   3   12.40    2.90
  10  -1   3   18.30    6.90
  10   1  -3   23.80    8.20
  10   2   3   19.00    3.10
 -10   2  -3   18.00    5.30
 -10   2  -3    8.70    5.80
  10  -2  -3   19.70    5.60
 -10  -2   3   20.00    5.50
  10  -2  -3   11.40    6.10
 -10  -2   3    6.10    5.70
  10  -2  -3   11.10    2.50
  10   2   3   16.20    5.30
  10   2   3   17.20    3.90
 -10  -2   3   15.70    3.70
  10   2   3   22.30    8.00
 -10   2   3   15.90    4.70
 -10  -2  -3   16.10    5.40
  10   2  -3   22.60    6.20
 -10  -2  -3   10.20    2.90
 -10  -2  -3   15.90    7.10
 -10   2   3    7.70    5.90
  10  -2   3   13.40    6.50
  10   2  -3    8.20    2.60
  10  -2   3   23.30    5.50
  10   2  -3   14.00    2.90
  10   2  -3   17.00    7.30
 -10  -3   3   75.89   10.60
  10   3   3  102.09   13.00
  10   3   3  102.99    6.10
  10  -3  -3   94.49   12.60
  10   3   3  103.99    7.60
  10  -3  -3   89.59    6.40
  10  -3  -3  111.49   10.10
 -10  -3   3  109.79    7.80
 -10  -3   3   93.99   13.10
  10   3   3   93.89   14.10
  10  -3  -3  104.89    7.40
  10  -3   3  117.99   14.20
  10   3  -3  131.29   16.60
 -10  -3  -3  102.19    7.70
 -10   3   3   96.49   17.30
  10  -3   3  123.79   10.20
  10   3  -3   97.19    6.40
  10  -3   3  102.49    7.10
  10   3  -3  100.49    7.70
 -10  -3  -3  114.89   15.00
 -10  -3  -3  120.59   10.90
  10   3  -3  120.39   11.20
 -10  -4   3    9.70    8.20
 -10   4  -3   16.90    5.00
  10   4   3   11.10    2.30
  10  -4  -3   21.00    7.00
 -10   4  -3    4.70    7.00
  10   4   3   12.50    3.50
 -10  -4   3   14.60    3.70
  10  -4  -3   18.70    5.00
 -10  -4   3   14.50    3.20
 -10  -4   3   15.30    5.50
  10  -4  -3   16.60    3.50
  10  -4  -3   11.30    3.00
  10   4   3   12.80    5.10
  10   4   3   10.80    7.40
  10   4  -3   15.50    3.90
  10  -4   3    9.90    3.90
  10   4  -3   14.90    7.80
 -10  -4  -3    6.60    7.10
 -10   4   3   10.80    5.50
 -10  -4  -3   13.20    3.30
  10   4  -3   15.20    5.10
  10  -4   3    6.40    6.30
  10  -4   3   12.20    3.10
 -10   4   3   18.40    4.50
  10   5   3    5.60    8.00
 -10  -5   3    2.10    1.70
  10  -5  -3    2.70    2.60
  10  -5  -3    2.90    1.90
 -10  -5   3    6.10    4.10
  10   5   3    3.30    1.50
 -10   5  -3    3.40    2.70
 -10   5  -3   11.60    6.60
  10  -5  -3    4.00    2.00
  10   5   3   -0.30    2.20
 -10   5  -3    1.80    1.60
  10   5   3    3.00    2.10
 -10  -5   3    6.90    2.30
  10  -5  -3    7.90    6.90
 -10  -5   3    5.60    6.80
 -10  -5  -3  -10.90    7.40
  10   5  -3    6.80    2.30
  10  -5   3    1.30    6.00
  10   5  -3    7.00    3.20
 -10   5   3    6.20    2.20
  10  -5   3    1.50    1.60
 -10   5   3    0.00    2.10
  10   5  -3    6.20    2.60
 -10  -5  -3    0.20    1.50
 -10  -5  -3    1.00    2.70
  10   5  -3    3.80    8.10
  10  -5   3    0.90    2.40
 -10   5   3    1.80    5.60
  10   6   3    4.50    1.30
  10   6   3    0.60    1.70
 -10   6  -3   -0.30    2.30
 -10  -6   3   -0.20    1.50
  10   6   3    9.10    9.50
  10  -6  -3    0.60    1.30
  10  -6  -3   -2.20    7.50
 -10  -6   3   12.30    8.30
 -10  -6   3    0.90    1.80
 -10   6  -3    1.60    1.60
 -10   6  -3    5.80    7.10
  10  -6  -3   -0.20    1.50
 -10   6   3   -7.80    6.00
  10   6  -3    0.90    1.90
  10  -6   3    1.60    2.60
 -10  -6  -3    1.10    1.90
  10  -6   3    6.90    7.50
  10  -6   3    0.20    1.30
 -10   6   3    1.80    1.20
 -10  -6  -3    0.00    9.30
  10   6  -3    4.20    2.00
  10   6  -3   -9.60    8.80
  11   0  -3   -2.80    5.70
 -11   0   3   -0.50    1.00
  11   0   3   -0.70    0.90
 -11   0  -3    4.20    3.40
  11   0   3   13.10    6.60
 -11   0  -3    1.30    1.60
  11   0  -3    0.50    1.30
 -11   0   3   -1.40    5.40
 -11   0  -3   -7.30    5.60
  11   0   3    0.60    2.70
 -11   0   3    0.20    2.60
  11   0   3   -0.70    1.20
  11   0  -3    0.00    2.30
 -11  -1   3  416.36   23.10
 -11   1  -3  452.25   19.70
 -11   1  -3  460.35   24.20
  11   1   3  501.75   25.70
 -11  -1   3  467.55   19.70
  11   1   3  497.65   20.40
  11  -1  -3  462.05   19.90
 -11  -1   3  438.06   26.40
 -11   1  -3  494.15   28.00
  11   1   3  480.95   28.50
  11  -1  -3  429.96   24.00
  11  -1  -3  493.55   28.40
  11   1   3  440.26   17.60
  11  -1   3  453.55   27.30
 -11  -1  -3  486.05   25.10
 -11  -1  -3  465.45   28.00
  11   1  -3  484.45   20.70
 -11  -1  -3  500.65   20.50
  11   1  -3  471.95   25.30
  11  -1   3  492.35   25.10
 -11   1   3  467.65   23.60
 -11   1   3  458.35   26.10
  11  -1   3  481.05   19.80
  11   1  -3  392.96   26.80
 -11   2  -3   51.49   10.40
  11   2   3   32.30    4.10
  11   2   3   27.30    4.40
  11   2   3   37.50    7.60
 -11  -2   3   31.40    7.40
 -11  -2   3   29.20    5.00
  11  -2  -3   23.90    6.50
 -11  -2   3   56.19   10.80
  11  -2  -3   20.60    8.40
 -11   2  -3   33.70    7.10
  11  -2  -3   35.70    4.60
  11   2   3   36.80    9.40
  11  -2  -3   29.70    4.50
 -11   2   3   23.00    8.10
  11  -2   3   42.10    7.70
 -11  -2  -3   46.90   10.60
  11  -2   3   38.40    9.40
  11  -2   3   43.80    6.30
  11   2  -3   31.60    7.00
  11   2  -3   40.20    6.20
 -11  -2  -3   34.10    7.20
  11   2  -3   50.59   11.70
 -11   2   3   38.40    7.60
 -11  -2  -3   39.20    5.80
  11   3   3  577.64   23.00
 -11   3  -3  518.15   21.80
  11  -3  -3  493.25   28.90
  11  -3  -3  569.74   22.50
  11   3   3  553.94   20.10
 -11  -3   3  543.95   27.30
  11  -3  -3  606.74   22.40
 -11   3  -3  559.94   29.20
 -11  -3   3  578.14   22.90
 -11   3  -3  559.34   30.50
  11   3   3  553.04   28.50
  11  -3  -3  535.55   26.70
 -11  -3   3  573.94   30.80
  11   3   3  545.55   31.70
  11  -3   3  549.74   22.00
  11  -3   3  507.45   26.10
 -11  -3  -3  528.55   22.70
  11   3  -3  634.04   33.70
  11  -3   3  569.84   31.00
  11   3  -3  575.34   28.90
 -11  -3  -3  547.45   31.30
 -11  -3  -3  548.15   28.10
  11   3  -3  539.85   23.00
 -11   3   3  557.34   21.90
  11   4   3    3.50    2.30
  11   4   3   -1.00    8.10
  11  -4  -3    3.00    1.90
  11  -4  -3    3.40    6.40
 -11  -4   3    3.20    1.90
 -11   4  -3    4.20    3.40
 -11  -4   3   11.10    3.10
  11  -4  -3    2.60    3.30
  11   4   3    4.40    3.60
 -11   4  -3   -3.30    6.00
  11   4   3    2.50    1.60
 -11  -4   3   -3.60    9.30
 -11   4  -3    4.20    2.20
 -11  -4   3    2.20    1.50
  11  -4  -3    2.70    2.00
  11   4  -3    2.80    1.80
  11  -4   3    1.60    1.70
  11  -4   3    2.10    2.90
 -11  -4  -3    2.80    2.20
  11   4  -3    1.50    1.80
  11  -4   3    2.70    6.30
 -11   4   3    0.40    1.40
  11   4  -3    8.10    4.50
 -11   4   3    0.20    5.80
 -11  -4  -3    0.20    2.00
 -11   4   3   -1.00    1.70
  11   4  -3    1.90    9.00
 -11  -4  -3    2.20    7.90
  11  -5  -3  129.19   11.00
 -11   5  -3  125.69    8.50
  11   5   3  121.49    7.10
 -11  -5   3  121.79    8.80
 -11   5  -3  128.89   10.70
 -11   5  -3  120.69   15.00
  11  -5  -3  116.09    8.00
 -11  -5   3  123.29    8.10
  11  -5  -3  110.19   15.60
  11   5   3  117.69    8.80
  11   5  -3  146.59    8.30
  11   5  -3  125.09    9.40
 -11  -5  -3  126.99    9.00
 -11   5   3  138.79   10.50
  11   5  -3   98.79   19.40
  11  -5   3  137.29   11.20
  11  -5   3  121.79    8.00
  11  -5   3  121.69   15.00
 -11   5   3   91.19   13.10
 -11   5   3  123.69    7.80
  11  -6  -3    1.60    9.60
 -11   6  -3   12.10    8.30
 -11  -6   3    0.00    1.40
 -11   6  -3   -1.30    2.10
  11   6   3    1.30    1.90
  11  -6  -3   -0.10    1.20
 -11  -6   3    0.60    1.60
 -11  -6  -3   -1.50    1.10
  11  -6   3    1.10    8.50
 -11   6   3   -3.20    7.50
  11  -6   3   -0.20    1.20
  11  -6   3    5.80    3.40
  11   6  -3    0.50    1.80
  12   0   3    0.40    1.70
  12   0  -3    6.80    7.60
  12   0  -3   -0.20    1.10
  12   0   3  -10.80    6.50
 -12   0  -3    2.00    7.60
 -12   0  -3   -3.20    1.80
 -12   0   3    2.80    3.50
  12   0  -3   -1.40    1.20
 -12   0   3   -0.30    6.50
  12   0   3   -0.30    2.70
  12   0   3    0.90    1.30
 -12   0  -3    0.80    2.70
  12   0  -3   -1.20    2.50
 -12   0   3    0.40    1.60
 -12   1  -3   20.00    4.10
  12   1   3   12.60    8.40
  12  -1  -3    8.00    4.70
 -12   1  -3   26.00    6.80
 -12   1  -3   18.80    8.50
 -12  -1   3   15.70    7.60
 -12  -1   3   18.30    5.50
 -12  -1   3   13.20    3.50
  12   1   3   20.90    6.00
  12  -1  -3   10.70    2.90
  12   1   3   17.80    4.10
  12  -1  -3   28.60    9.80
  12  -1   3   19.40    6.00
  12  -1   3   12.00    2.80
  12   1  -3   12.80    3.10
 -12  -1  -3    3.20    3.50
 -12   1   3    1.30    7.00
  12  -1   3   20.40    4.70
 -12  -1  -3   12.70    3.30
 -12   1   3    7.70    4.40
 -12  -1  -3   15.30    8.50
 -12   1   3   21.10    4.30
  12   1  -3   14.50    3.80
  12   1  -3   11.20    5.40
  12  -1   3   26.60    9.40
  12   1  -3   16.50    8.60
 -12  -2   3   -1.20    2.50
 -12  -2   3    0.60    1.70
 -12  -2   3    3.60    7.60
 -12   2  -3   -3.40    7.30
  12   2   3    0.10    3.20
  12  -2  -3   -1.20    2.30
 -12   2  -3    2.00    1.80
  12   2   3    0.20    1.40
  12  -2  -3  -14.50    7.80
 -12   2  -3    1.70    3.20
  12  -2  -3    2.40    2.00
  12  -2  -3    0.30    1.40
  12   2   3   -1.20    7.70
  12  -2   3    0.00    7.20
  12   2  -3    3.80    2.70
  12   2  -3   -1.30    2.70
  12   2  -3   -2.40    7.60
  12  -2   3   -0.30    2.50
 -12  -2  -3    1.60    1.80
  12  -2   3    0.00    1.30
 -12   2   3    1.40    1.70
  12   2  -3    2.70    1.70
 -12  -2  -3   -5.70    7.70
 -12   2   3    4.50    6.90
 -12  -2  -3    1.80    3.60
  12  -2   3    1.80    1.90
  12   3   3   16.90    9.40
  12   3   3   11.00    5.40
 -12  -3   3   16.30   10.60
 -12  -3   3    5.50    4.40
  12  -3  -3   15.20    5.20
  12   3   3   18.10    4.70
  12  -3  -3   22.10    4.60
  12  -3  -3   12.90    3.00
 -12   3  -3    7.10    4.30
 -12   3  -3   12.10    8.30
  12  -3  -3    2.70    8.90
 -12  -3   3   13.30    3.50
 -12   3  -3   10.30    3.30
 -12   3   3    5.30    3.80
 -12   3   3   12.20    3.30
  12   3  -3   12.50    9.80
  12  -3   3   10.20    5.10
 -12  -3  -3   16.90    4.00
  12  -3   3    3.50    8.00
  12   3  -3   20.10    3.60
  12  -3   3    9.50    2.80
  12   3  -3   12.30    3.80
  12   3  -3   14.80    5.20
 -12   3   3   20.30    9.40
 -12  -3  -3   16.70    8.40
  12  -4  -3   14.30    9.50
 -12  -4   3    6.10    4.50
 -12   4  -3    7.30    4.30
  12   4   3    4.30    3.10
 -12  -4   3    4.30    2.60
  12   4   3    3.80   10.90
  12  -4  -3    5.60    2.70
  12   4   3    4.70    4.60
  12  -4  -3    6.00    4.40
 -12   4  -3   -3.20    8.80
 -12  -4   3   -1.50    8.50
 -12  -4  -3    5.80    4.60
  12   4  -3    6.00    3.10
  12  -4   3   10.30    4.10
 -12   4   3   14.50    8.40
 -12   4   3    2.50    3.30
 -12  -4  -3    0.90    9.60
  12  -4   3    5.60    9.00
  12   4  -3   -1.90    9.10
  12  -4   3    7.40    2.80
 -12  -4  -3    9.40    3.10
  12   4  -3    5.60    2.40
  12   4  -3    6.70    4.30
 -12   5  -3   -1.90    1.70
  12   5   3    6.90   11.60
 -12   5  -3   -0.40    9.70
 -12  -5   3   -1.80    9.40
  12  -5  -3    2.70    2.00
  12   5   3    0.40    1.60
 -12  -5   3   -0.90    1.20
  12  -5  -3    3.10    3.10
  12  -5  -3   -7.40    9.80
 -12  -5  -3   -4.40    9.70
  12  -5   3    3.30    2.90
  12  -5   3   13.70    9.40
 -12  -5  -3    3.30    2.30
  12  -5   3   -0.50    1.20
  12   5  -3  -10.60   11.90
 -12   5   3   -1.80    2.10
 -12   5   3    0.50    8.50
 -13   0   3   -6.50    7.40
 -13   0  -3    0.20    1.30
 -13   0  -3    3.70    2.40
  13   0   3   -0.30    2.70
 -13   0   3   -0.60    1.50
  13   0   3   -0.20    1.20
  13   0  -3    0.40    1.40
 -13   0  -3   -0.70    9.10
 -13   0   3   -2.10    2.70
  13   0  -3    0.00    8.80
  13   0   3    0.30    1.80
  13   0   3    1.00    8.10
  13   0  -3   -0.40    2.40
  13  -1  -3    6.60    4.50
  13  -1  -3   13.30    9.00
  13  -1  -3    3.20    2.40
 -13  -1   3   19.50    9.40
  13   1   3    9.40    2.50
 -13   1  -3    0.10    8.70
 -13  -1   3   13.00    3.50
 -13   1  -3   17.80    6.10
 -13  -1   3    6.90    4.60
  13   1   3    9.30    2.80
  13   1   3   11.30   10.00
  13   1   3    9.50    5.50
 -13   1   3   12.20    8.70
  13  -1   3    7.30    4.80
 -13   1   3    6.50    4.70
 -13  -1  -3    6.00    3.10
 -13  -1  -3    8.80    5.30
 -13  -1  -3   23.10   10.60
  13   1  -3   13.50   10.20
  13  -1   3    6.70    2.90
  13  -1   3    9.40    9.40
  13   1  -3    0.00    3.20
  13   1  -3    2.70    2.10
  13   2   3    0.50    8.90
  13   2   3    2.00    2.10
 -13  -2   3   -2.90    8.70
  13   2   3    3.30    4.00
 -13   2  -3   11.30    5.20
 -13   2  -3   -7.10    9.00
  13  -2  -3    2.20    3.80
  13  -2  -3    5.40    2.70
 -13  -2   3    6.00    3.00
  13   2   3    3.60    1.90
 -13  -2   3    6.50    5.10
  13   2  -3    1.20    9.70
 -13  -2  -3    7.80    2.70
  13  -2   3   -5.00    8.80
 -13   2   3    0.20   10.20
 -13  -2  -3   18.90   11.10
 -13  -2  -3    9.90    5.50
  13  -2   3    4.80    4.20
  13   2  -3    7.70    4.80
  13   2  -3    6.30    3.20
 -13   2   3    2.70    3.40
  13  -2   3    1.10    1.90
  13   3   3   31.00    7.60
  13   3   3   24.10    3.80
  13   3   3   31.00    6.30
  13   3   3   29.10   13.30
  13  -3  -3   21.20    4.80
 -13  -3   3   22.60    6.50
  13  -3  -3   20.70   11.50
 -13   3  -3   23.50    6.60
 -13   3  -3   24.80   11.00
 -13  -3   3   23.50    4.60
 -13  -3   3   24.70   11.00
  13  -3  -3   18.10    6.30
  13  -3   3    6.20    9.60
  13  -3   3   32.30    6.00
  13   3  -3   18.90    6.50
 -13   3   3   38.20    7.60
 -13  -3  -3   34.10    6.30
  13  -3   3   32.90    7.70
 -13  -3  -3    9.70   11.40
  13   3  -3   18.70   12.60
 -13  -3  -3   31.90    7.70
 -13   3   3   20.80   11.10
  13   3  -3   28.30    5.70
 -13   4  -3  -11.40    8.90
 -13  -4   3    1.70    2.00
  13  -4  -3    4.50   11.40
  13   4   3    3.00    2.60
  13   4   3    1.80    1.60
  13  -4  -3    6.90    3.60
 -13   4  -3   -0.40    2.30
  13  -4   3    0.30    2.70
  13  -4   3   -9.80    9.80
  13   4  -3   -0.10    2.00
  13  -4   3    0.80    2.70
 -13   4   3    0.30    2.60
 -13  -4  -3   -2.20    1.00
 -13   4   3   -5.40    8.50
 -13  -4  -3  -12.50   12.10
  14   0  -3   -1.10    1.40
  14   0   3    1.10    3.20
  14   0  -3    5.00    4.60
 -14   0   3    5.80   10.50
  14   0  -3    2.50   11.30
  14   0   3   -0.90    1.30
 -14   0  -3    3.10   10.90
  14   0   3   12.70   11.80
 -14   0  -3    3.20    4.10
 -14   0   3   -0.90    3.00
 -14   1  -3   25.70   12.70
  14   1   3    5.40    3.10
 -14  -1   3    9.70    5.50
  14   1   3   14.80    6.10
  14  -1  -3   11.40    3.60
 -14   1  -3    0.70    3.50
  14  -1  -3    6.90   10.90
  14  -1  -3    5.40    4.50
 -14  -1   3    3.20   10.30
  14   1   3   13.70   12.00
 -14   1   3   24.80   11.70
  14  -1   3    6.60    2.70
  14   1  -3    3.50    2.70
  14   1  -3    7.20   12.30
 -14  -1  -3    6.40    4.90
  14  -1   3   13.60   12.30
 -14   1   3    6.50    4.90
 -14  -1  -3   -9.50   12.10
  14  -1   3    4.30    4.10
  14   1  -3    4.00    4.10
  14  -2  -3    8.50    4.90
  14  -2  -3    6.90    4.50
  14   2   3    6.60    3.40
  14   2   3    8.00    5.70
  14   2   3   -1.70   12.50
  14  -2  -3   21.40   13.70
 -14   2  -3    3.00    3.60
 -14   2  -3   10.80   11.50
 -14   2   3   17.90   10.70
  14   2  -3   -9.40   11.50
  14  -2   3   -5.80   11.00
 -14   2   3    1.30    3.30
  14  -2   3    4.20    4.50
  14   2  -3    4.00    2.80
  14  -2   3   10.90    4.60
  14   2  -3    3.40    4.40
  14  -3  -3    9.80    3.00
  14   3   3   -1.10   13.50
  14   3   3    1.40    2.30
 -14   3  -3    6.60   10.90
  14  -3  -3   -6.90   10.70
 -14  -3   3    5.60    5.90
 -14  -3   3    7.00   12.90
 -14   3   3    3.20   12.60
  14   3  -3    1.40    4.40
  14  -3   3    2.90   11.80
  14  -3   3    3.80    2.50
  14   3  -3   35.10   15.80
  14   3  -3    1.80    2.40
 -14  -3  -3   13.80   14.00
   0   0   4  452.25   16.20
   0   0  -4  438.76   16.10
   0  -1  -4    0.00    0.60
   0  -1  -4    0.30    0.40
   0   1  -4   -0.40    0.50
   0  -1  -4    1.80    1.20
   0   1  -4   -0.10    0.30
   0  -1   4    0.30    0.40
   0  -1   4   -0.20    0.30
   0   1  -4    0.10    0.40
   0  -1   4   -0.30    0.80
   0  -1  -4    0.10    0.20
   0   1  -4    0.30    0.30
   0   1  -4   -0.40    0.90
   0  -1   4    0.00    0.60
   0   1   4    0.20    0.20
   0  -1  -4    0.20    0.30
   0  -2  -4 1807.22   54.49
   0   2  -4 1799.42   54.69
   0  -2   4 1868.61   55.09
   0   2   4 1765.12   54.49
   0  -3  -4   -0.20    0.20
   0  -3   4    2.70    1.60
   0   3  -4   -0.80    1.10
   0   3  -4    0.30    0.40
   0  -3  -4    0.20    0.50
   0   3  -4    0.40    0.50
   0  -3  -4    0.80    1.20
   0  -3   4    0.00    0.50
   0  -3   4   -0.30    0.70
   0  -3  -4   -0.10    0.30
   0   3  -4    0.30    0.80
   0  -3  -4    1.30    1.30
   0  -3  -4    0.90    1.00
   0   3  -4   -0.20    0.50
   0  -3  -4    0.10    0.70
   0   4  -4    4.20    1.80
   0  -4   4    2.40    1.30
   0   4  -4    2.90    1.20
   0  -4  -4    2.20    1.20
   0  -4   4    4.50    1.40
   0  -4  -4    3.20    1.30
   0  -4  -4    3.70    0.90
   0  -4  -4    3.70    0.70
   0  -4  -4    1.10    1.60
   0  -4   4    3.90    2.00
   0  -4  -4    3.00    1.70
   0   4  -4    3.70    1.40
   0   4  -4    3.80    0.90
   0  -5   4   -1.10    1.60
   0  -5  -4   -0.10    0.40
   0  -5   4    1.00    1.00
   0   5  -4    0.50    0.50
   0  -5  -4    0.20    1.20
   0  -5  -4    0.50    0.80
   0   5  -4    0.00    0.40
   0  -5   4    0.20    0.90
   0  -5  -4    0.10    0.50
   0  -5  -4    0.30    0.50
   0   5  -4   -0.90    1.50
   0   5  -4    0.20    0.80
   0  -5  -4    1.90    1.40
   0  -5  -4    0.80    0.80
   0  -6   4  404.66   15.20
   0   6  -4  396.76   13.20
   0   6  -4  373.16   14.00
   0  -6  -4  397.36   13.10
   0   6  -4  409.26   14.00
   0   6  -4  405.56   13.90
   0  -7   4    0.00    1.20
   0  -7  -4   -0.30    0.70
   0  -8  -4   93.99    4.90
   0  -8   4   97.59    6.70
   0  -9   4    1.60    1.60
   0  -9  -4    1.10    1.10
  -1   0   4  979.00   31.30
   1   0  -4  956.90   31.20
  -1   0  -4  986.30   31.50
  -1  -1   4  214.28    9.60
   1  -1  -4  207.88    8.70
  -1   1  -4  208.08    9.70
  -1   1  -4  213.88    9.60
  -1  -1   4  212.48    8.90
   1  -1  -4  225.98    9.50
  -1  -1  -4  214.28    7.70
   1   1  -4  221.28    9.70
   1  -1   4  217.68    9.70
  -1  -1  -4  213.48    9.10
  -1  -1  -4  222.08    9.00
  -1  -1  -4  213.78    9.80
  -1  -1  -4  225.68    9.70
   1   1  -4  215.68    9.90
   1  -1   4  211.88    9.00
   1  -2  -4    2.10    1.40
  -1   2  -4    1.30    0.90
   1   2   4    0.60    0.40
  -1  -2   4    2.10    0.70
  -1  -2   4    1.20    1.30
   1  -2  -4    0.80    0.30
  -1  -2   4    1.10    0.90
  -1  -2   4    0.10    0.40
   1  -2  -4    0.30    0.50
   1  -2  -4   -0.10    0.70
  -1   2  -4   -0.10    1.20
  -1   2  -4    0.50    0.40
  -1  -2  -4    2.10    0.70
   1  -2   4    1.10    1.10
   1   2  -4   -0.20    0.90
  -1  -2  -4    1.10    0.90
  -1  -2  -4    0.10    0.80
   1   2  -4    0.90    0.60
   1   2  -4    1.40    0.90
  -1  -2  -4    2.70    1.40
   1  -2   4    0.10    0.70
  -1   2   4    0.30    1.10
  -1   2   4    0.30    0.70
   1  -2   4    0.40    0.40
  -1  -2  -4   -1.00    1.10
   1   2  -4    0.40    0.50
   1  -2   4    0.30    0.40
  -1   3  -4    8.80    1.40
  -1  -3   4    7.20    1.80
  -1   3  -4    7.80    1.30
  -1  -3   4    8.90    1.90
  -1  -3   4   12.90    2.80
  -1   3  -4    8.80    1.80
   1   3   4   10.50    1.40
   1  -3  -4    9.20    1.70
   1  -3  -4    8.80    1.20
  -1   3  -4    9.80    2.30
   1  -3  -4   11.40    1.50
  -1  -3   4    8.90    1.60
   1  -3  -4    8.80    2.10
   1   3  -4    7.50    1.40
  -1  -3  -4   11.50    2.30
  -1  -3  -4    8.10    1.90
   1   3  -4    9.10    2.40
   1   3  -4   10.40    2.10
  -1   3   4    8.00    2.10
  -1   3   4   10.60    2.00
   1  -3   4   10.70    1.70
  -1  -3  -4    7.50    1.20
  -1  -3  -4    8.80    2.50
  -1  -3  -4   10.80    2.40
   1   3  -4   10.20    1.60
  -1  -3  -4    8.40    0.50
  -1  -4   4  122.79    6.40
  -1   4  -4  120.49    5.90
   1  -4  -4  132.09    6.10
   1  -4  -4  123.99    5.50
  -1  -4   4  133.69    6.10
   1  -4  -4  123.59    4.90
   1  -4  -4  121.69    4.80
   1  -4  -4  125.39    5.80
  -1  -4   4  125.29    5.60
  -1  -4   4  117.59    7.20
  -1   4  -4  127.89    6.70
  -1   4  -4  119.59    6.10
  -1   4  -4  117.59    4.80
   1  -4  -4  124.09    4.70
   1  -4  -4  112.89    6.20
  -1   4  -4  119.19    6.90
  -1  -4  -4  122.69    6.90
  -1  -4  -4  118.29    5.00
   1   4  -4  120.19    6.00
  -1  -4  -4  120.19    4.20
   1   4  -4  128.49    7.40
  -1  -4  -4  113.09    6.20
   1  -4   4  120.09    6.00
  -1  -4  -4  119.99    6.20
   1   4  -4  126.29    5.30
  -1  -4  -4  125.59    7.20
   1   4  -4  117.39    6.30
  -1   5  -4   51.39    4.00
   1  -5  -4   54.19    3.40
  -1   5  -4   48.00    2.50
  -1   5  -4   44.90    3.30
  -1   5  -4   41.60    4.00
  -1  -5   4   49.20    3.20
  -1  -5   4   44.50    3.60
   1  -5  -4   52.19    3.20
   1  -5  -4   48.10    2.60
  -1  -5   4   46.90    3.90
   1  -5  -4   52.09    2.90
  -1  -5   4   58.49    5.20
  -1   5  -4   53.19    2.60
  -1   5  -4   46.70    3.20
   1  -5  -4   53.09    3.00
  -1  -5  -4   49.50    3.60
  -1  -5  -4   50.09    3.70
  -1  -5  -4   48.90    2.50
   1   5  -4   53.29    2.80
   1   5  -4   49.00    4.80
   1   5  -4   47.60    3.90
  -1  -5  -4   52.29    4.50
   1  -5   4   51.69    3.90
   1   5  -4   51.29    3.00
   1   5  -4   43.90    3.70
  -1  -5  -4   53.89    4.50
  -1  -5  -4   56.29    2.90
  -1  -6   4    1.80    2.30
  -1   6  -4    0.20    1.00
  -1  -6   4    8.30    1.90
   1  -6  -4    1.00    1.00
  -1  -6   4    1.00    1.10
   1   6  -4    0.80    0.70
  -1  -6  -4    1.30    0.70
   1   6  -4    2.20    1.30
   1   6  -4    0.90    0.70
  -1  -6  -4    1.70    0.70
  -1  -6  -4    3.10    1.70
   1  -6   4    0.20    1.10
   1   6  -4    1.60    2.20
  -1  -6  -4    2.30    1.00
   1  -7  -4   17.30    2.30
  -1  -7   4   11.90    2.60
   1  -7   4   14.70    3.00
  -1  -7  -4   13.40    1.90
  -1  -8   4    6.20    2.30
   1  -8  -4    6.50    1.70
   1  -8   4   10.50    2.80
  -1  -8  -4    7.00    1.50
   1  -9  -4    7.10    1.70
  -1  -9   4   11.20    2.90
   1  -9   4    8.80    2.60
  -1  -9  -4    8.10    1.60
  -2   0  -4 3033.50   91.59
   2   0  -4 3136.69   91.19
   2  -1  -4   53.79    4.20
   2  -1  -4   53.39    2.50
  -2  -1   4   55.09    2.80
  -2   1  -4   62.39    4.30
   2   1   4   53.39    3.00
   2  -1  -4   60.39    3.10
  -2   1  -4   55.39    3.00
  -2   1  -4   49.99    4.50
   2   1   4   60.59    4.20
  -2  -1   4   54.29    3.90
   2   1   4   68.89    5.10
   2  -1  -4   50.59    3.70
  -2  -1   4   52.59    4.40
  -2  -1  -4   60.29    5.00
  -2   1   4   53.09    2.60
  -2  -1  -4   54.69    3.10
   2  -1   4   55.89    3.00
  -2  -1  -4   61.29    4.40
  -2   1   4   53.59    3.00
   2   1  -4   48.30    3.90
   2   1  -4   56.49    2.80
   2   1  -4   53.49    3.10
   2   1  -4   55.49    4.60
   2   2   4 1600.94   50.59
  -2   2  -4 1640.34   50.19
  -2   2  -4 1586.14   50.39
  -2  -2   4 1599.24   50.39
   2  -2  -4 1567.54   49.40
  -2   2   4 1602.34   49.40
   2   2  -4 1668.23   50.89
  -2  -2  -4 1698.43   51.29
  -2  -3   4  347.67   14.10
  -2   3  -4  424.76   14.60
  -2  -3   4  405.56   14.90
   2  -3  -4  366.56   14.40
  -2   3  -4  384.86   15.10
  -2  -3   4  401.96   15.80
   2   3   4  373.36   14.70
   2  -3  -4  393.66   14.10
  -2   3  -4  384.66   15.40
  -2   3  -4  391.66   14.50
   2   3   4  388.66   15.80
  -2   3   4  386.26   14.00
  -2  -3  -4  387.96   15.10
   2   3  -4  398.66   15.10
  -2  -3  -4  393.16   16.20
   2  -3   4  391.16   13.60
   2   3  -4  387.86   13.50
   2   3  -4  395.86   16.10
  -2   3   4  420.66   14.80
  -2   4  -4 1100.19   35.40
   2  -4  -4 1107.09   34.50
  -2   4  -4 1080.59   35.70
  -2  -4   4 1122.79   36.60
   2   4  -4 1161.18   37.30
  -2   4   4 1085.59   34.40
  -2  -4  -4 1119.09   37.00
  -2   5  -4   27.80    2.60
   2  -5  -4   25.50    2.60
  -2  -5   4   23.40    3.40
  -2   5  -4   27.70    3.60
  -2  -5   4   32.30    2.70
   2  -5  -4   28.30    2.10
   2  -5  -4   29.80    2.40
  -2  -5   4   30.90    3.50
   2  -5  -4   26.50    2.50
  -2  -5   4   36.70    4.80
  -2   5  -4   32.90    3.40
  -2   5  -4   26.10    2.30
   2   5   4   28.60    2.00
  -2   5  -4   28.90    1.90
  -2   5  -4   27.50    1.80
   2  -5  -4   28.50    1.60
   2  -5  -4   29.90    2.10
   2  -5   4   28.60    3.40
  -2  -5  -4   30.70    2.40
  -2  -5  -4   26.80    3.70
  -2  -5  -4   21.90    3.90
   2   5  -4   32.40    4.10
   2   5  -4   28.10    3.40
   2   5  -4   29.60    4.60
  -2  -5  -4   27.30    1.70
  -2  -5  -4   31.90    3.80
  -2  -5  -4   26.60    4.20
  -2  -6   4  146.19    7.60
  -2  -6   4  140.29    8.60
  -2  -6   4  139.89    6.50
  -2  -6   4  138.59    7.30
   2  -6  -4  132.99    6.30
  -2  -6  -4  138.89    7.10
   2   6  -4  141.89    7.50
   2   6  -4  137.79    8.70
  -2  -6  -4  145.69    7.20
  -2  -6  -4  142.09    5.90
  -2  -6  -4  134.09    5.40
  -2  -6  -4  133.69    7.80
   2   6  -4  144.39    7.70
   2  -6   4  144.19    7.70
   2   6  -4  141.09    5.70
  -2  -6  -4  145.59    8.00
   2   6  -4  149.49    6.10
   2  -7  -4  109.19    5.70
  -2  -7   4  101.79    5.80
  -2  -7   4   94.29    7.10
  -2  -7   4  107.69    6.60
   2   7  -4  111.79    7.10
  -2  -7  -4  119.79    5.50
   2   7  -4  109.99    5.80
  -2  -7  -4  115.09    4.80
   2  -7   4  109.19    6.90
  -2  -7  -4  102.89    4.70
  -2  -7  -4  112.19    4.90
  -2  -8   4   49.70    4.70
   2  -8  -4   47.00    3.70
  -2  -8  -4   45.10    3.00
   2  -8   4   51.79    6.10
   2  -9  -4    0.50    0.90
  -2  -9   4    2.00    1.70
  -2  -9  -4    0.40    0.90
   2  -9   4    2.80    1.80
  -3   0  -4  400.86   15.40
   3   0  -4  382.16   15.80
  -3   0  -4  402.76   16.50
  -3   0   4  364.76   15.30
   3   0  -4  347.37   14.50
  -3   0   4  400.06   14.70
   3   0   4  371.86   16.00
   3   0   4  393.86   15.10
  -3  -1   4  168.68    6.90
   3  -1  -4  162.98    6.70
  -3   1  -4  162.58    6.70
  -3   1  -4  165.58    8.40
   3  -1  -4  158.28    7.90
  -3  -1   4  160.58    6.30
   3   1   4  168.48    8.50
   3  -1  -4  161.48    6.00
  -3  -1   4  156.88    8.00
   3   1   4  169.58    6.80
   3  -1  -4  166.28    8.90
  -3   1  -4  172.38    9.50
   3   1   4  161.48    9.40
  -3   1   4  160.78    6.20
   3   1  -4  161.48    6.80
  -3  -1  -4  166.88    8.70
   3   1  -4  159.18    6.20
   3  -1   4  141.59    8.60
   3   1  -4  169.08    9.30
  -3   1   4  165.18    6.60
  -3  -1  -4  183.78    9.90
   3  -1   4  179.68    8.50
  -3  -1  -4  155.08    6.70
  -3   1   4  164.68    8.60
   3   1  -4  166.08    8.40
   3  -1   4  170.28    6.60
  -3   1   4  168.18    7.90
  -3   2  -4  568.64   20.10
  -3   2  -4  528.45   20.90
  -3  -2   4  547.15   20.90
   3  -2  -4  536.75   20.30
   3   2   4  561.24   21.50
  -3  -2  -4  597.04   20.90
   3  -2   4  546.25   19.70
  -3   2   4  539.05   20.00
  -3  -2  -4  577.74   22.10
   3   2  -4  566.84   21.60
   3  -2   4  552.64   20.90
  -3   3  -4   26.70    4.30
  -3  -3   4   34.50    2.70
  -3  -3   4   28.70    2.50
  -3   3  -4   28.90    2.30
   3  -3  -4   36.60    3.80
  -3  -3   4   37.70    4.60
  -3   3  -4   29.90    3.60
   3   3   4   27.50    1.90
   3  -3  -4   29.30    4.60
  -3   3  -4   30.50    3.80
   3   3   4   37.90    4.70
   3  -3  -4   30.20    2.30
   3   3   4   33.40    2.50
  -3   3  -4   32.40    4.20
  -3  -3   4   45.80    5.70
   3   3   4   43.00    5.60
   3   3  -4   33.80    2.70
   3  -3   4   35.30    2.40
  -3   3   4   34.20    4.10
  -3  -3  -4   25.40    3.90
  -3  -3  -4   27.30    2.50
  -3   3   4   33.00    2.40
   3   3  -4   31.70    2.70
   3   3  -4   36.40    4.70
   3   3  -4   33.60    5.10
  -3  -3  -4   23.00    4.30
  -3   3   4   29.60    2.90
   3  -4  -4    7.80    2.30
  -3  -4   4   11.00    2.70
   3  -4  -4   11.50    1.60
  -3   4  -4   10.90    2.40
  -3  -4   4   10.00    3.00
  -3  -4   4   10.90    2.10
  -3   4  -4    2.40    2.20
   3   4   4   15.20    3.60
   3   4   4   10.90    1.80
   3  -4  -4   10.90    2.10
  -3   4  -4    9.70    2.10
   3   4   4   11.80    1.10
  -3   4  -4    6.80    1.40
  -3   4  -4    7.80    2.70
  -3  -4   4   13.00    2.10
   3   4   4   11.80    2.80
   3   4  -4    9.40    1.80
   3  -4   4   12.80    2.10
   3  -4   4    7.60    1.40
   3   4  -4   13.60    3.00
  -3   4   4    4.50    2.20
  -3  -4  -4    5.80    2.90
   3   4  -4    7.80    1.60
  -3  -4  -4    8.70    1.80
  -3  -4  -4    8.90    2.70
  -3   4   4    9.80    1.50
  -3  -4  -4   10.60    1.10
  -3   4   4    9.80    2.00
   3   4  -4   13.10    3.50
  -3  -5   4   53.29    3.60
   3   5   4   46.00    3.00
   3   5   4   47.30    5.90
  -3   5  -4   44.40    2.80
   3   5   4   46.00    2.50
   3  -5  -4   49.99    4.10
  -3  -5   4   41.00    5.60
  -3   5  -4   46.70    3.50
   3   5   4   45.30    4.30
  -3  -5   4   43.20    3.60
  -3   5  -4   45.20    3.60
  -3   5  -4   41.00    4.50
   3  -5  -4   46.90    3.20
  -3  -5   4   48.70    5.30
   3  -5  -4   45.70    2.50
  -3   5  -4   44.90    2.70
   3  -5  -4   45.30    2.40
  -3   5  -4   52.49    4.80
   3   5  -4   42.70    6.10
   3   5  -4   48.00    3.50
   3  -5   4   42.30    3.80
  -3  -5  -4   40.00    3.10
  -3  -5  -4   49.10    5.50
  -3  -5  -4   45.70    2.40
  -3   5   4   49.80    3.70
  -3  -5  -4   46.40    6.00
   3   5  -4   52.39    6.00
   3  -6  -4  102.49    5.40
  -3  -6   4  103.69    5.40
  -3  -6   4   92.69    5.70
   3   6   4   97.19    4.50
  -3  -6   4   96.19    6.40
  -3   6  -4   95.99    3.80
  -3   6  -4   89.89    4.80
  -3   6  -4   94.69    3.90
  -3  -6   4   82.99    7.60
  -3  -6  -4  107.69    7.90
   3   6  -4   85.39    6.40
  -3  -6  -4  113.49    8.00
  -3  -6  -4   99.29    5.00
   3   6  -4   89.89    5.90
  -3  -6  -4   98.29    6.40
  -3  -6  -4   93.99    6.30
   3  -6   4   92.09    6.10
  -3  -6  -4   98.99    4.20
   3   6  -4   96.79    8.20
  -3  -7   4    3.10    1.40
  -3  -7   4    1.80    1.60
  -3  -7   4    3.50    1.90
  -3  -7   4    7.10    3.80
   3  -7  -4    3.70    1.50
   3  -7   4    1.70    1.80
  -3  -7  -4    6.80    3.20
   3   7  -4    3.40    1.50
   3   7  -4    0.70    1.70
  -3  -7  -4    3.60    1.80
  -3  -7  -4    4.20    2.10
  -3  -7  -4    1.10    3.00
   3   7  -4    3.10    3.60
  -3  -7  -4    4.10    1.20
   3   7  -4    2.70    1.10
  -3  -8   4    9.10    3.60
   3  -8  -4    9.20    2.20
  -3  -8   4    7.80    2.40
   3   8  -4   11.50    1.70
   3   8  -4   10.60    3.30
   3  -8   4    8.60    2.70
  -3  -8  -4    8.90    1.60
   3  -9  -4   23.20    3.20
  -3  -9   4   17.40    3.30
  -3  -9  -4   19.50    2.20
   3  -9   4   20.00    3.70
   4   0  -4 3854.01  117.29
  -4   0  -4 3896.01  117.99
   4   0   4 3972.50  117.69
  -4   0   4 4005.20  116.89
   4  -1  -4 1565.34   49.99
   4   1   4 1575.94   50.89
  -4   1  -4 1528.35   50.49
  -4  -1   4 1531.75   49.90
   4  -1   4 1537.95   50.19
  -4  -1  -4 1474.75   50.69
   4   1  -4 1597.44   54.39
  -4   1   4 1514.05   49.20
  -4  -2   4 1064.39   36.60
   4  -2  -4 1009.50   35.70
   4   2   4 1103.99   37.50
   4  -2   4 1039.50   36.20
   4   2  -4 1096.29   37.40
  -4   2   4 1038.00   35.20
  -4  -2  -4 1047.30   37.40
   4   3   4   63.99    4.00
  -4  -3   4   55.19    5.70
  -4  -3   4   63.69    3.80
   4   3   4   59.99    2.80
   4  -3  -4   62.99    4.80
  -4   3  -4   53.79    4.80
  -4   3  -4   53.39    3.60
   4   3   4   64.59    5.50
   4  -3  -4   62.59    3.70
  -4   3  -4   44.30    6.00
   4   3   4   68.59    6.60
   4  -3  -4   68.39    5.70
  -4  -3   4   67.99    4.20
  -4  -3   4   52.89    4.90
   4  -3   4   65.79    5.00
  -4   3   4   64.49    4.60
  -4  -3  -4   64.69    5.60
  -4  -3  -4   60.79    4.00
   4   3  -4   67.99    4.30
  -4  -3  -4   62.79    6.70
   4  -3   4   60.89    5.80
  -4   3   4   62.29    3.60
   4   3  -4   57.79    5.30
   4  -3   4   60.39    3.60
  -4   3   4   66.89    5.50
   4   3  -4   61.29    6.40
   4   3  -4   52.59    3.60
  -4  -4   4  700.93   25.40
  -4  -4   4  713.93   27.00
   4   4   4  733.33   26.40
   4   4   4  758.62   27.90
   4  -4  -4  696.03   24.00
   4  -4  -4  674.53   25.10
  -4   4  -4  702.03   24.40
  -4   4  -4  692.63   25.40
  -4   4  -4  684.33   24.50
   4   4  -4  710.13   23.40
  -4  -4  -4  705.03   26.20
  -4   4   4  681.33   23.40
   4   4  -4  702.13   27.80
  -4  -4  -4  705.33   23.20
   4   4  -4  753.32   29.10
  -4   4   4  680.63   24.40
  -4  -4  -4  691.93   27.80
  -4  -5   4  359.46   13.30
   4  -5  -4  364.36   14.40
  -4  -5   4  355.36   15.40
   4   5   4  393.06   20.00
  -4   5  -4  337.37   14.60
  -4   5  -4  344.67   13.80
   4  -5  -4  343.27   13.20
  -4   5  -4  342.57   13.50
   4   5   4  345.37   12.70
  -4  -5   4  342.87   16.70
  -4   5  -4  350.26   12.40
   4   5   4  360.26   15.70
  -4  -5   4  351.86   13.30
   4  -5  -4  353.76   11.90
  -4   5  -4  373.16   15.40
   4   5   4  344.37   11.50
  -4   5  -4  337.27   12.00
   4   5  -4  343.47   15.90
  -4  -5  -4  346.07   11.40
  -4   5   4  356.66   13.80
  -4  -5  -4  352.36   15.80
  -4   5   4  352.56   12.90
   4   5  -4  342.57   13.30
   4   5  -4  368.16   13.80
  -4  -5  -4  366.46   17.80
   4  -5   4  336.77   13.70
   4   5  -4  381.96   20.50
   4  -5   4  347.37   12.00
  -4  -5  -4  330.07   14.40
  -4   6  -4  168.58    7.90
  -4  -6   4  165.68    7.80
   4   6   4  167.78   11.00
  -4   6  -4  158.78    6.80
   4   6   4  165.08    6.50
  -4   6  -4  160.58    7.00
   4   6   4  158.58    9.30
  -4   6  -4  156.38    8.00
  -4  -6   4  160.68    8.20
   4  -6  -4  162.78    5.50
  -4  -6  -4  170.08    9.70
  -4  -6  -4  172.08    6.40
   4   6  -4  162.38    8.40
   4  -6   4  187.08    9.10
  -4  -6  -4  191.18   11.70
   4   6  -4  176.38   11.90
   4   6  -4  171.18   10.10
   4   6  -4  160.88    7.70
  -4  -6  -4  159.98    7.60
  -4  -7   4    8.50    2.70
  -4  -7   4    8.20    2.10
   4  -7  -4   11.10    2.40
  -4  -7   4    6.80    2.00
   4   7   4   10.30    2.20
  -4  -7   4   10.30    4.60
  -4  -7  -4    9.90    4.50
  -4  -7  -4    7.80    1.50
  -4  -7  -4    6.40    2.30
  -4  -7  -4   16.60    4.20
   4   7  -4   11.90    4.60
   4   7  -4    7.70    2.30
   4   7  -4    7.60    1.90
   4  -7   4    7.50    2.30
   4   7  -4   11.20    2.60
  -4  -7  -4    9.10    4.30
  -4  -7  -4    9.20    1.90
   4  -8  -4   43.10    4.90
  -4  -8   4   44.70    5.10
  -4  -8   4   34.60    6.60
  -4  -8   4   46.60    3.60
  -4  -8  -4   46.90    5.90
  -4  -8  -4   48.00    3.10
  -4  -8  -4   50.29    4.10
  -4  -8  -4   43.70    3.00
   4  -8   4   50.89    5.90
   4   8  -4   49.10    2.90
   5   0  -4  120.89    7.90
   5   0  -4  111.59    6.00
   5   0   4   92.49    8.20
   5   0   4  117.29    9.10
   5   0  -4  117.79    8.90
  -5   0   4  125.79    6.00
   5   0  -4  112.49    5.20
  -5   0   4  113.79    5.40
  -5   0  -4  128.89    9.50
  -5   0   4   98.19    8.00
   5   0   4  120.69    6.00
  -5   0  -4  115.89    6.10
  -5   0  -4  122.79    8.10
  -5   1  -4  618.84   25.00
  -5  -1   4  617.94   24.50
  -5  -1   4  591.04   22.80
   5  -1  -4  630.24   23.10
  -5   1  -4  618.14   23.40
   5  -1  -4  618.94   24.60
   5   1   4  632.14   25.40
   5   1   4  622.44   23.60
  -5   1   4  634.94   22.60
   5   1  -4  577.54   23.10
   5  -1   4  558.04   24.10
  -5   1   4  607.64   23.80
  -5  -1  -4  615.94   23.70
  -5  -1  -4  572.34   24.90
   5  -1   4  588.94   22.90
   5   1  -4  576.94   24.70
  -5  -2   4    6.20    2.30
   5  -2  -4    9.10    1.90
   5  -2  -4    3.90    1.10
   5   2   4   10.40    3.80
  -5  -2   4    7.60    1.60
  -5  -2   4    6.70    1.70
   5  -2  -4    5.70    2.80
   5  -2  -4    5.40    2.10
  -5  -2   4    4.60    2.60
  -5   2  -4    5.10    1.40
   5   2   4    5.00    1.40
   5   2   4    5.40    2.30
   5   2   4    4.90    1.00
  -5   2   4    7.00    2.10
  -5   2   4    8.80    1.80
   5  -2   4    4.20    1.20
   5   2  -4    7.10    2.70
  -5  -2  -4    6.60    3.20
  -5  -2  -4    6.90    2.70
   5   2  -4    7.20    1.60
  -5  -2  -4    6.30    1.70
   5   2  -4    5.40    1.40
   5  -2   4    7.00    2.30
   5  -2   4   -0.70    2.00
  -5   2   4    9.70    3.70
   5   2  -4    7.70    3.40
   5   3   4  373.46   17.10
  -5  -3   4  380.86   16.70
  -5  -3   4  386.96   13.70
   5  -3  -4  395.66   13.90
   5   3   4  373.16   18.50
  -5  -3   4  407.36   18.50
   5  -3  -4  385.76   16.00
  -5   3  -4  392.76   14.00
  -5   3  -4  360.66   17.50
   5   3   4  374.46   14.10
  -5   3  -4  372.66   16.30
   5  -3  -4  356.66   17.00
   5  -3   4  391.56   13.70
   5   3  -4  390.26   17.50
  -5  -3  -4  373.06   14.40
   5   3  -4  399.36   14.70
   5   3  -4  417.66   19.40
  -5  -3  -4  403.16   17.70
  -5  -3  -4  411.66   19.50
   5  -3   4  391.36   17.70
  -5   3   4  382.86   13.60
   5   3  -4  390.16   13.80
  -5   3   4  360.96   16.30
  -5   3   4  366.06   15.20
   5  -3   4  393.96   16.30
   5   4   4   44.30    2.60
   5   4   4   43.10    3.60
  -5  -4   4   39.20    5.60
  -5   4  -4   44.70    6.20
  -5   4  -4   50.59    5.80
   5  -4  -4   53.79    6.60
   5   4   4   53.39    6.70
  -5   4  -4   41.40    3.20
  -5  -4   4   41.90    6.70
  -5  -4   4   43.60    3.50
  -5  -4   4   47.30    3.80
   5  -4  -4   39.50    3.10
   5  -4  -4   48.70    5.50
   5   4   4   44.50    6.90
   5  -4   4   38.30    3.00
  -5  -4  -4   42.80    3.70
   5   4  -4   40.30    6.80
  -5   4   4   53.29    5.30
  -5  -4  -4   37.60    6.80
  -5   4   4   42.00    3.10
  -5   4   4   43.80    4.00
   5   4  -4   42.20    4.80
  -5  -4  -4   58.89    7.20
   5   4  -4   37.30    5.60
   5   4  -4   42.20    3.80
  -5   5  -4   16.10    2.40
  -5  -5   4   17.00    2.70
   5  -5  -4   15.50    4.00
   5   5   4   16.70    2.70
   5   5   4   13.50    3.50
  -5  -5   4   21.60    4.90
   5  -5  -4   16.00    3.00
  -5   5  -4   18.80    3.50
   5   5   4   13.30    4.80
  -5   5  -4   19.70    4.60
   5   5   4   16.10    2.00
   5  -5  -4   17.30    2.40
  -5   5  -4   20.60    4.10
  -5  -5   4   15.10    2.70
  -5  -5   4   22.10    4.40
  -5   5  -4   18.30    3.40
   5   5  -4   12.20    2.40
   5   5  -4   25.50    5.00
  -5  -5  -4   21.70    5.40
  -5  -5  -4   16.70    2.00
   5   5  -4   17.00    3.00
   5  -5   4   19.20    3.30
   5  -5   4   20.30    2.50
  -5   5   4   17.40    2.90
  -5   5   4   11.20    3.30
   5   5  -4   10.60    4.80
  -5  -5  -4   22.80    3.30
  -5  -5  -4   25.30    4.70
  -5   5   4   18.80    2.40
   5   6   4   22.30    5.70
   5   6   4   19.10    4.20
  -5  -6   4   21.00    3.30
   5  -6  -4   19.20    1.90
   5   6   4   22.70    3.00
   5  -6  -4   19.40    2.70
  -5   6  -4   17.40    2.70
  -5   6  -4   22.00    3.80
  -5  -6   4   19.80    3.20
  -5   6  -4   18.70    2.70
  -5   6  -4   13.20    3.60
   5   6   4   18.30    2.20
   5  -6  -4   19.10    3.60
  -5   6  -4   22.40    2.40
   5   6  -4   18.80    5.80
  -5   6   4   20.60    2.40
   5   6  -4   13.70    3.90
  -5  -6  -4   21.20    3.80
   5  -6   4   20.70    3.60
   5   6  -4   21.20    3.30
   5  -6   4   17.30    2.20
  -5  -6  -4   20.70    3.30
   5   6  -4   13.90    2.70
  -5   6   4   18.50    3.00
  -5  -7   4   78.69    6.60
  -5  -7   4   70.39    5.00
  -5  -7   4   61.39    8.00
  -5  -7   4   73.19    6.20
   5  -7  -4   59.29    4.80
   5   7  -4   73.09    6.70
   5  -7   4   62.99    5.70
  -5  -7  -4   68.99    4.70
  -5  -7  -4   75.89    6.60
  -5  -7  -4   70.69    3.90
   5   7  -4   70.19    4.80
  -5  -7  -4   67.49    8.80
   5   7  -4   65.39    5.50
   5   7  -4   53.49    8.70
  -5  -8   4   28.20    3.70
  -5  -8   4   29.20    4.30
  -5  -8   4   39.20    7.20
   5  -8  -4   25.10    3.90
   5   8   4   34.50    2.40
   5  -8   4   29.80    4.90
   5   8  -4   34.10    7.70
   5   8  -4   34.90    6.30
  -5  -8  -4   30.20    2.60
  -5  -8  -4   41.50    7.20
  -5  -8  -4   30.90    4.50
  -5  -8  -4   37.70    7.10
   6   0  -4   14.20    2.50
  -6   0   4   22.20    2.80
  -6   0   4   31.20    5.70
  -6   0  -4   20.70    4.50
   6   0  -4   16.40    3.90
   6   0   4   15.30    3.70
   6   0  -4   16.90    2.10
  -6   0   4   17.60    2.80
   6   0   4   12.90    4.20
  -6   0  -4    8.40    1.80
   6   0   4   10.90    1.90
   6   0  -4   26.00    5.50
  -6   0   4   19.10    3.90
  -6   1  -4  111.99    9.50
   6   1   4   90.19    7.50
   6  -1  -4  110.19    6.00
  -6   1  -4   93.39    5.70
  -6  -1   4   95.89    5.70
   6  -1  -4   98.29    5.00
  -6   1  -4   84.39    7.30
   6   1   4   97.59    4.80
   6   1   4   92.79    5.70
  -6  -1   4  100.99    8.70
   6  -1  -4  119.89    9.30
  -6  -1   4   99.99    7.50
  -6  -1   4  113.09    5.50
   6  -1  -4  119.99    8.20
   6   1   4   99.99    9.10
   6   1  -4  101.99    6.00
   6  -1   4  105.09    9.10
   6   1  -4  102.19    5.10
  -6  -1  -4   93.09    5.80
   6   1  -4  107.59    9.30
  -6   1   4   93.09    8.10
  -6  -1  -4   85.99    8.70
   6  -1   4   80.19    6.90
   6   1  -4   89.39    7.50
  -6  -1  -4   91.99    7.70
  -6   1   4   97.79    5.60
   6  -1   4  104.19    5.70
  -6   1   4   92.19    7.00
   6   2   4  111.09    5.00
  -6   2  -4   79.69    8.40
   6  -2  -4  111.19    7.90
  -6  -2   4  123.69    9.60
  -6  -2   4   95.09    7.60
   6  -2  -4  108.19    9.20
   6   2   4  124.99   10.20
  -6   2  -4  118.49    6.30
  -6  -2   4  110.69    5.70
   6  -2  -4  101.29    5.90
  -6  -2   4  107.19    6.20
   6   2   4  109.59    8.40
   6   2   4  107.79    6.20
   6  -2  -4  105.09    5.50
   6   2  -4  113.69    6.50
  -6   2   4  110.79    5.90
  -6  -2  -4   90.59    9.20
  -6  -2  -4  110.29    8.50
   6   2  -4  108.09    5.50
   6   2  -4  120.69   10.10
   6  -2   4  118.19    8.20
   6  -2   4  114.79    9.50
   6  -2   4  116.99    6.10
   6   2  -4  112.79    8.50
  -6  -2  -4  113.39    6.40
  -6  -3   4   46.20    3.90
   6  -3  -4   42.50    3.50
  -6  -3   4   39.20    6.60
   6   3   4   46.30    6.50
   6  -3  -4   35.50    5.30
  -6   3  -4   38.90    3.40
  -6   3  -4   46.00    6.80
  -6  -3   4   31.90    5.30
   6  -3  -4   35.00    6.00
  -6  -3   4   40.30    3.30
  -6   3  -4   46.20    6.10
   6  -3  -4   33.30    3.00
   6   3   4   37.50    2.60
   6   3   4   39.60    7.00
  -6  -3  -4   32.30    5.70
  -6   3   4   40.10    3.30
   6  -3   4   40.20    3.40
   6   3  -4   44.30    6.60
   6   3  -4   36.50    3.20
   6  -3   4   40.10    6.40
   6  -3   4   60.29    7.00
  -6   3   4   35.40    4.90
  -6  -3  -4   28.90    3.60
  -6   3   4   41.30    5.70
   6   3  -4   50.39    4.20
  -6  -3  -4   32.40    6.50
   6   3  -4   39.70    7.50
  -6  -4   4  316.67   17.20
   6  -4  -4  294.67   11.90
  -6   4  -4  285.97   16.00
  -6  -4   4  298.77   12.60
   6  -4  -4  285.97   14.00
   6   4   4  316.87   17.60
   6   4   4  308.87   15.80
   6   4   4  296.97   10.70
  -6  -4   4  317.87   15.50
   6  -4  -4  312.17   16.20
  -6  -4   4  313.97   12.10
  -6   4  -4  318.17   12.10
   6   4   4  312.17   12.60
  -6   4  -4  318.77   14.70
  -6  -4  -4  316.47   13.00
   6  -4   4  308.57   14.40
  -6   4   4  304.87   13.50
   6   4  -4  322.37   12.40
  -6  -4  -4  297.57   15.80
  -6  -4  -4  304.27   17.60
   6   4  -4  301.07   17.70
   6   4  -4  305.47   13.00
  -6   4   4  304.57   11.70
   6  -4   4  295.57   15.70
   6   4  -4  304.77   16.00
   6  -4   4  283.07   11.50
  -6  -5   4  198.98   13.20
  -6  -5   4  180.38   11.30
  -6   5  -4  176.18   11.70
   6   5   4  181.28    8.80
  -6   5  -4  188.48    8.20
  -6  -5   4  189.78    8.80
  -6  -5   4  199.68    9.30
   6  -5  -4  170.18    7.90
   6  -5  -4  180.38    9.90
   6  -5  -4  188.68   11.70
   6   5   4  182.18    7.40
  -6   5  -4  183.68   11.50
  -6   5  -4  183.28    9.90
  -6   5  -4  189.08   10.30
   6   5   4  177.48   13.00
   6   5   4  213.18   12.40
   6   5  -4  172.88    8.80
   6   5  -4  205.28   14.70
   6   5  -4  179.88   11.90
  -6   5   4  183.68   10.60
  -6   5   4  183.28    9.30
  -6  -5  -4  189.08   12.00
   6  -5   4  183.98    8.00
  -6  -5  -4  186.38   13.30
   6   5  -4  199.08    9.60
  -6   5   4  184.28    7.80
  -6  -5  -4  182.18    9.20
  -6   6  -4  271.07   16.60
  -6   6  -4  290.47   14.20
   6   6   4  242.58   14.80
  -6  -6   4  277.67   11.90
   6   6   4  287.37   11.70
  -6   6  -4  274.27   10.40
   6   6   4  270.27   10.20
  -6   6  -4  276.07   12.20
   6   6   4  295.27   17.50
  -6  -6   4  274.17   12.10
  -6   6  -4  285.87   14.10
   6  -6  -4  309.07   14.00
   6  -6  -4  288.27   10.50
   6  -6  -4  271.07   11.90
  -6   6   4  283.27   11.50
   6  -6   4  280.37   12.80
   6   6  -4  280.07   17.80
  -6  -6  -4  277.37   12.20
   6   6  -4  279.17   12.40
   6   6  -4  251.37   16.40
   6   6  -4  280.57   12.30
   6  -6   4  283.27   10.50
  -6   6   4  280.17   12.70
  -6  -6  -4  295.47   10.40
  -6   6   4  280.07   10.20
   6   7   4   38.90    3.00
  -6   7  -4   38.80    4.20
  -6  -7   4   47.50    9.70
   6   7   4   32.60    7.30
  -6   7  -4   44.50    2.40
  -6   7  -4   48.90    4.40
  -6   7  -4   41.40    2.40
  -6  -7   4   45.20    5.00
   6   7   4   46.70    3.70
  -6  -7   4   42.60    4.00
  -6  -7  -4   37.50    3.00
   6   7  -4   52.39    9.10
   6  -7   4   48.80    6.20
  -6  -7  -4   44.20    5.50
  -6  -7  -4   46.20    9.10
   6   7  -4   46.30    4.20
  -6  -8   4  105.49    7.10
   6   8   4  110.89    5.70
  -6  -8   4  110.29    6.70
   6  -8  -4  108.99    7.10
  -6  -8  -4  118.69    6.50
  -6  -8  -4  110.79    5.50
   6   8  -4  126.79    7.70
   6  -8   4  115.19    8.20
  -6  -8  -4  117.19   16.70
   6   8  -4  105.49    7.50
   6   8  -4   82.29   12.00
  -7   0  -4   20.50    5.60
   7   0   4   23.00    5.80
  -7   0   4   20.10    3.10
   7   0  -4   22.00    2.80
  -7   0   4   29.00    5.20
   7   0  -4   25.70    5.20
  -7   0   4   25.10    5.40
   7   0   4   27.30    3.70
  -7   0  -4   25.10    3.80
   7   0   4   37.10    6.20
   7   0  -4   26.90    4.00
  -7   0  -4   33.10    6.00
   7   1   4    1.60    1.00
  -7   1  -4    4.10    2.50
  -7  -1   4    3.50    1.60
   7   1   4    0.00    1.70
   7   1   4    2.00    1.00
  -7   1  -4    0.90    0.90
  -7  -1   4    1.70    1.20
   7  -1  -4    0.90    0.80
   7   1   4    5.10    3.80
   7  -1  -4    1.80    1.30
  -7  -1   4    0.10    2.90
   7  -1  -4    2.70    3.20
   7  -1  -4    2.10    2.10
  -7  -1   4    6.20    2.80
  -7   1  -4    0.00    3.50
   7   1  -4    1.20    3.10
   7   1  -4    3.40    2.50
  -7  -1  -4    2.40    1.30
   7  -1   4    2.00    1.10
  -7   1   4    3.00    1.40
   7  -1   4    1.70    3.20
   7   1  -4    2.20    1.20
  -7  -1  -4    2.30    2.40
  -7  -1  -4    2.50    3.40
   7  -1   4    0.40    1.70
   7   1  -4    1.50    1.00
  -7   1   4    3.00    2.10
  -7   1   4    5.90    3.50
  -7  -2   4  320.27   17.80
   7  -2  -4  298.67   17.10
   7  -2  -4  311.17   15.80
   7   2   4  321.37   11.40
   7   2   4  307.67   16.30
   7  -2  -4  309.67   12.00
  -7  -2   4  310.97   12.20
   7  -2  -4  310.37   12.90
  -7   2  -4  309.67   15.90
   7   2   4  327.67   18.50
  -7   2  -4  308.87   17.60
  -7  -2   4  309.07   15.80
  -7   2  -4  325.17   13.00
  -7  -2   4  325.27   13.20
   7   2   4  310.77   13.00
   7   2  -4  313.07   16.60
  -7  -2  -4  276.17   15.80
   7  -2   4  341.67   18.00
   7   2  -4  284.07   17.70
  -7  -2  -4  322.67   18.80
   7  -2   4  307.47   15.60
   7  -2   4  331.47   12.90
   7   2  -4  308.77   13.30
   7   2  -4  309.87   12.70
  -7  -2  -4  303.07   13.20
  -7   2   4  294.57   12.40
  -7   2   4  314.57   16.70
  -7   2   4  297.07   15.00
   7   3   4    0.40    0.80
   7  -3  -4   -0.70    1.50
  -7   3  -4   -2.00    1.10
  -7  -3   4    3.00    2.50
  -7   3  -4    2.60    3.40
  -7   3  -4    1.30    1.10
   7  -3  -4    0.50    0.90
  -7  -3   4    0.20    3.50
   7  -3  -4    2.20    1.20
   7   3   4    0.20    2.00
  -7  -3   4   -0.20    0.90
  -7  -3   4   -0.10    0.90
   7  -3  -4   -2.80    2.60
   7   3   4    0.90    3.80
   7   3   4   -0.20    0.90
   7  -3   4    0.70    0.90
   7   3  -4    0.70    1.00
   7   3  -4   -0.10    1.00
  -7   3   4    1.10    2.80
  -7  -3  -4    0.80    1.00
   7   3  -4   -1.50    3.60
   7   3  -4   -1.10    1.90
   7  -3   4   -1.00    2.70
   7  -3   4    3.30    2.30
  -7   3   4    0.80    1.00
  -7  -3  -4    1.50    3.60
  -7   3   4    1.20    1.80
  -7  -3  -4    0.20    1.90
   7   4   4   42.40    4.10
  -7  -4   4   47.30    5.50
   7  -4  -4   38.30    7.90
  -7   4  -4   36.80    3.60
  -7   4  -4   37.10    6.80
  -7  -4   4   39.60    3.70
  -7  -4   4   28.80    6.50
   7   4   4   37.10    6.60
   7  -4  -4   39.90    3.70
   7  -4  -4   34.60    5.30
  -7  -4   4   46.10    7.20
   7  -4  -4   39.00    3.60
   7   4   4   43.70    3.10
   7  -4   4   25.80    5.90
  -7   4   4   36.30    5.20
   7   4  -4   39.80    4.80
  -7  -4  -4   33.30    6.20
   7   4  -4   34.10    3.90
  -7   4   4   38.00    3.40
  -7  -4  -4   47.60    8.70
   7   4  -4   40.80    6.80
   7  -4   4   50.59    6.70
  -7  -4  -4   37.10    4.90
   7  -4   4   37.30    3.50
  -7   4   4   37.00    6.30
   7   5   4   16.80    6.00
   7   5   4   13.50    2.10
  -7   5  -4    8.60    4.90
   7   5   4   11.30    2.60
  -7   5  -4   12.50    2.50
   7  -5  -4   12.90    3.40
  -7   5  -4   17.30    3.80
  -7  -5   4   15.00    3.30
   7  -5  -4   10.40    4.60
   7  -5  -4   11.50    2.40
  -7  -5   4   16.40    4.40
   7   5   4   16.20    4.10
  -7  -5   4   17.30    6.00
  -7  -5   4   15.20    2.90
   7   5  -4    7.80    2.10
  -7   5   4   13.40    3.20
  -7   5   4   17.00    4.60
  -7   5   4   11.40    2.20
  -7  -5  -4   11.80    2.80
  -7  -5  -4   18.10    5.00
   7  -5   4   14.80    3.90
   7   5  -4   18.10    3.30
   7   5  -4   13.30    5.80
   7  -5   4    9.30    2.00
  -7  -5  -4    5.20    4.90
   7   5  -4   12.30    4.10
   7  -5   4    5.50    4.50
   7  -6  -4   39.30    5.10
  -7   6  -4   35.00    6.40
  -7   6  -4   39.70    3.30
   7   6   4   30.00    5.90
  -7   6  -4   37.40    5.10
  -7  -6   4   33.10    4.50
   7   6   4   36.70    8.10
  -7   6  -4   35.40    4.80
  -7  -6   4   26.80    6.80
   7  -6  -4   51.69    7.50
  -7  -6   4   40.40    6.60
   7   6   4   42.00    4.80
   7   6   4   32.60    2.90
  -7   6  -4   50.19    6.90
  -7  -6   4   39.80    6.50
   7  -6  -4   34.70    3.20
   7   6  -4   41.40    5.30
  -7   6   4   49.60    5.50
  -7  -6  -4   40.60    6.90
  -7   6   4   37.20    3.00
   7   6  -4   36.70    8.90
  -7  -6  -4   44.10    8.60
   7  -6   4   32.70    3.10
   7   6  -4   36.10    4.80
  -7  -6  -4   31.10    4.40
  -7   6   4   32.10    5.40
   7   6  -4   51.89    7.90
  -7   7  -4    6.40    1.30
  -7   7  -4   -0.20    3.80
  -7   7  -4    7.20    1.80
   7  -7  -4    6.30    3.70
  -7   7  -4   -1.20    4.00
  -7  -7   4   -2.40    5.80
   7  -7  -4    3.20    1.50
   7   7   4    2.80    1.30
  -7  -7   4    3.10    2.00
   7  -7  -4    4.80    1.30
   7   7   4    4.50    1.80
  -7  -7   4    4.50    2.10
   7   7   4    6.90    6.30
  -7  -7  -4    6.40    6.50
  -7   7   4    2.00    2.50
   7   7  -4    6.40    2.60
   7  -7   4    3.80    2.20
  -7  -7  -4    7.20    2.10
   7   7  -4    4.30    2.00
   7   7  -4   -1.40    6.60
   7  -7   4    6.20    1.50
   7  -8  -4   40.80    5.20
  -7  -8   4   40.00    5.20
  -7  -8   4   32.60    4.60
   7   8  -4   48.70    4.20
   7   8  -4   41.60    5.40
  -7  -8  -4   51.59    4.70
   7  -8   4   29.70    4.90
   8   0   4 1982.30   69.09
   8   0  -4 2039.30   69.79
  -8   0  -4 1975.50   69.59
  -8   0   4 1995.20   67.89
  -8   1  -4    3.90    1.90
   8  -1  -4    1.40    2.20
  -8  -1   4    9.50    3.70
  -8   1  -4   -5.60    3.50
  -8  -1   4    1.70    3.90
  -8  -1   4    3.20    1.40
   8   1   4    6.00    1.80
   8  -1  -4    2.80    1.30
   8   1   4    7.80    4.70
   8   1   4    3.70    1.80
   8   1   4   10.80    4.00
   8  -1  -4    4.70    1.70
   8  -1  -4    4.70    3.90
  -8   1   4    7.80    3.10
  -8  -1  -4    5.70    3.20
   8  -1   4    2.90    2.70
   8   1  -4    4.80    1.50
   8  -1   4    3.50    1.50
  -8  -1  -4    4.90    2.00
   8   1  -4    1.70    2.50
  -8   1   4   15.10    5.00
   8  -1   4    6.60    4.50
  -8  -1  -4    4.20    4.30
  -8   1   4    2.00    1.40
   8   1  -4    1.70    4.20
   8   1  -4    5.50    2.80
  -8  -2   4  649.04   27.10
   8  -2  -4  633.04   29.40
   8   2   4  623.24   29.80
   8  -2  -4  621.14   23.10
  -8   2  -4  671.13   23.30
   8   2   4  642.94   23.40
   8   2   4  655.03   28.00
  -8  -2   4  686.63   23.60
  -8   2  -4  651.43   29.70
   8  -2  -4  657.03   22.10
  -8  -2   4  605.84   28.80
   8  -2  -4  675.83   27.40
   8   2   4  630.94   21.20
  -8  -2   4  641.94   22.20
  -8   2  -4  615.84   26.80
   8   2  -4  646.64   23.80
  -8   2   4  654.03   26.20
  -8   2   4  593.54   27.70
  -8  -2  -4  684.83   28.50
   8  -2   4  615.54   28.90
  -8  -2  -4  646.24   23.70
  -8   2   4  642.94   22.70
   8   2  -4  674.03   28.40
   8   2  -4  659.23   30.70
   8  -2   4  643.94   26.90
  -8  -2  -4  632.24   30.30
  -8  -3   4    9.30    2.60
  -8  -3   4    5.40    3.10
  -8  -3   4    8.80    4.60
  -8   3  -4    8.90    3.60
   8   3   4    5.90    1.50
   8  -3  -4    6.70    1.90
  -8  -3   4    3.80    1.70
   8  -3  -4   13.40    5.20
  -8   3  -4    3.60    1.60
   8   3   4    7.00    2.20
   8   3   4    2.00    4.20
   8  -3  -4    2.70    2.40
   8   3   4    5.40    3.30
   8  -3  -4    5.30    1.90
  -8   3  -4   13.40    5.20
  -8  -3  -4    3.20    4.80
   8  -3   4    6.30    2.10
   8   3  -4    4.10    3.00
  -8   3   4    4.10    3.80
   8  -3   4    7.40    3.20
   8  -3   4    2.90    4.00
   8   3  -4    5.80    5.20
   8   3  -4    7.00    2.20
  -8   3   4    6.70    3.00
   8   3  -4    8.90    2.20
  -8   3   4    8.00    2.20
  -8  -3  -4    5.20    3.30
  -8  -3  -4    5.90    1.90
  -8   4  -4  541.05   25.30
   8  -4  -4  496.25   24.40
  -8  -4   4  499.05   23.00
   8   4   4  439.76   25.20
  -8  -4   4  477.35   18.20
   8  -4  -4  491.65   18.50
   8  -4  -4  510.55   18.40
   8  -4  -4  500.95   22.10
  -8  -4   4  489.95   19.30
  -8   4  -4  485.05   18.60
   8   4   4  535.85   24.30
   8   4   4  514.35   17.20
   8   4   4  494.45   19.20
  -8  -4   4  495.45   25.20
  -8   4  -4  447.46   21.50
  -8  -4  -4  515.15   26.40
  -8   4   4  499.45   18.20
  -8   4   4  493.25   23.50
  -8  -4  -4  525.95   24.40
   8  -4   4  412.46   23.70
   8   4  -4  515.05   19.90
  -8   4   4  499.35   22.90
   8   4  -4  514.75   24.30
   8  -4   4  496.45   18.40
   8   4  -4  493.05   18.30
   8  -4   4  529.05   24.70
  -8  -4  -4  494.65   19.70
   8   4  -4  466.65   26.30
  -8  -5   4   19.10    3.50
   8   5   4   18.30    2.70
  -8   5  -4   21.40    4.50
  -8   5  -4   17.70    3.10
   8   5   4   21.20    4.90
   8  -5  -4   18.80    3.10
   8   5   4   36.60    8.40
   8   5   4   15.70    3.40
   8  -5  -4   18.80    4.30
   8  -5  -4   13.10    5.60
  -8   5  -4   28.30    6.80
  -8  -5   4   21.70    4.10
  -8   5   4   13.90    4.80
   8  -5   4   20.60    6.00
  -8   5   4   11.80    3.30
   8   5  -4   15.20    7.70
   8   5  -4   16.70    3.70
   8  -5   4   15.20    3.30
   8   5  -4   16.80    3.10
  -8  -5  -4   10.80    2.90
   8   5  -4   17.30    5.10
  -8   5   4   18.90    2.90
  -8   6  -4   27.10    3.50
  -8   6  -4   33.80    7.10
   8  -6  -4   25.10    7.10
  -8   6  -4   10.90    5.70
  -8  -6   4   20.80    3.70
   8  -6  -4   25.50    3.60
  -8   6  -4   32.80    7.10
   8   6   4   29.30    3.40
   8   6   4   18.20    7.60
  -8  -6   4   32.70    4.70
   8   6   4   26.00    4.30
  -8   6  -4   29.90    4.80
   8  -6  -4   18.70    6.30
  -8  -6   4   24.90    7.60
  -8   6   4   30.40    6.10
   8  -6   4   24.50    3.40
  -8  -6  -4   31.30    4.60
   8   6  -4   28.20    8.70
   8   6  -4   22.20    8.60
  -8   6   4   26.90    3.30
   8   6  -4   27.80    4.80
  -8  -6  -4   22.20    7.90
  -8   7  -4   24.10    6.10
   8   7   4   38.00    4.80
  -8   7  -4   32.60    6.40
   8  -7  -4   31.50    2.80
   8  -7  -4   32.90    4.40
  -8  -7   4   35.10    4.80
   8  -7  -4   42.20    6.90
  -8  -7   4   42.60    5.40
  -8   7  -4   35.80    2.70
  -8   7  -4   28.10    4.00
  -8  -7   4   20.90    8.90
   8   7   4   27.40    9.30
  -8   7   4   28.90    5.40
   8  -7   4   26.70    4.60
  -8  -7  -4   32.90    9.30
   8   7  -4   31.60   10.30
   8  -7   4   37.00    3.10
  -8   7   4   35.00    3.20
   8   7  -4   36.60    5.10
   8   7  -4   30.60    4.50
  -8  -7  -4   39.50    5.30
   9   0   4  790.72   32.50
  -9   0   4  769.32   33.70
   9   0  -4  760.82   25.70
   9   0  -4  803.32   32.90
  -9   0  -4  700.03   34.20
  -9   0  -4  786.42   32.70
  -9   0   4  778.42   31.40
  -9   0  -4  797.92   27.90
   9   0  -4  729.43   34.80
   9   0   4  780.42   35.00
   9  -1  -4   25.40    4.10
  -9  -1   4   22.50    5.40
   9  -1  -4   28.40    7.20
   9  -1  -4   21.50    3.30
  -9  -1   4   22.00    6.00
   9   1   4   25.50    6.00
   9   1   4   29.30    5.70
  -9   1  -4   25.90    4.20
  -9  -1   4   30.80    4.70
   9   1   4   27.10    3.60
   9  -1  -4   25.80    7.10
  -9   1  -4   31.20    6.70
   9   1   4   30.00    7.90
   9   1  -4   17.30    7.00
   9  -1   4   17.80    6.20
  -9   1   4   23.70    3.90
   9   1  -4   31.30    6.90
  -9   1   4   27.20    5.80
   9   1  -4   22.60    3.20
  -9  -1  -4   19.80    7.00
  -9  -1  -4   18.60    5.50
   9   1  -4   22.90    4.10
   9  -1   4   28.70    6.40
   9  -1   4   27.90    4.40
  -9   1   4   17.70    6.10
  -9  -1  -4   14.00    3.00
   9  -2  -4  354.46   21.30
  -9  -2   4  373.86   14.70
  -9   2  -4  381.26   21.90
  -9   2  -4  355.26   19.10
   9   2   4  364.36   13.70
   9  -2  -4  383.86   15.80
  -9   2  -4  373.46   15.70
   9   2   4  364.46   22.60
  -9  -2   4  341.67   15.40
   9   2   4  344.27   15.40
   9   2   4  387.36   22.80
   9  -2  -4  333.47   18.60
   9  -2  -4  385.26   14.60
  -9  -2   4  369.46   21.90
  -9  -2   4  356.86   21.20
  -9  -2  -4  345.47   15.80
  -9   2   4  336.27   14.80
   9   2  -4  357.36   14.10
   9  -2   4  367.16   15.30
  -9  -2  -4  382.06   23.70
  -9  -2  -4  362.96   22.60
   9  -2   4  383.46   21.80
  -9   2   4  339.07   19.90
   9  -2   4  376.86   19.30
   9   2  -4  341.27   19.60
  -9   2   4  393.36   18.80
   9   2  -4  362.26   16.00
   9   2  -4  333.07   21.90
   9  -3  -4    1.00    2.50
   9  -3  -4   -0.10    1.20
  -9   3  -4    0.00    1.20
   9  -3  -4   -8.10    4.50
   9   3   4    4.40    3.20
   9   3   4   -0.10    1.40
  -9  -3   4   -0.10    1.10
  -9  -3   4   -0.90    2.40
   9   3   4   -0.20    5.00
  -9  -3   4   -3.70    5.40
  -9   3  -4    2.20    4.30
   9   3   4    0.00    1.00
   9  -3  -4    0.50    1.20
  -9  -3   4    0.30    1.30
  -9   3   4    1.00    2.20
   9  -3   4    1.00    1.40
   9   3  -4   -0.60    1.30
   9  -3   4    1.30    2.40
  -9   3   4    0.70    1.10
  -9  -3  -4    0.40    2.90
   9  -3   4    3.40    4.50
  -9   3   4    1.50    3.60
  -9  -3  -4    1.00    1.40
   9   3  -4    1.30    1.30
   9   3  -4   -2.10    1.80
   9   3  -4    6.80    5.90
   9  -4  -4   71.19    5.70
   9  -4  -4   60.29    5.10
  -9   4  -4   76.39   11.00
  -9  -4   4   67.69   10.30
  -9  -4   4   62.09    6.00
   9   4   4   64.29    4.50
  -9  -4   4   68.49    9.70
   9   4   4   60.79   10.90
   9   4   4   68.09   10.10
  -9   4  -4   71.39    5.60
   9  -4  -4   76.99   10.40
   9   4   4   70.69    6.00
  -9   4  -4   93.49    8.40
  -9  -4  -4   60.39    9.40
  -9  -4  -4   66.49   11.50
  -9   4   4   64.69    5.20
   9   4  -4   64.59    6.00
  -9  -4  -4   76.29    9.40
   9  -4   4   50.89    9.60
   9   4  -4   65.69    5.20
   9   4  -4   61.89   11.20
   9  -4   4   71.19    9.20
  -9   4   4   69.09    9.60
   9  -4   4   75.29    5.60
  -9   4   4   71.59    9.50
   9   4  -4   68.09   10.10
  -9  -5   4   64.09    9.10
  -9   5  -4   52.49    7.40
  -9  -5   4   59.49   10.40
   9   5   4   50.79    4.00
   9  -5  -4   60.69    6.40
   9  -5  -4   65.99    8.30
  -9  -5   4   57.49    5.60
   9  -5  -4   58.59    5.00
   9   5   4   60.39    5.60
   9   5   4   61.79    9.30
  -9  -5   4   59.69    5.20
   9  -5  -4   43.80    9.00
  -9   5  -4   46.20    9.20
   9   5   4   71.69   12.50
   9   5  -4   54.99    9.20
   9  -5   4   66.69    8.50
  -9  -5  -4   51.19    6.20
  -9  -5  -4   64.89    9.90
  -9  -5  -4   62.29   11.40
  -9   5   4   66.29    9.60
   9  -5   4   47.50    4.50
  -9   5   4   53.19    7.10
   9   5  -4   47.10   10.80
   9   5  -4   55.89    7.20
   9  -5   4   48.30    8.80
   9  -6  -4   43.80    4.10
  -9  -6   4   41.10   10.10
  -9   6  -4   47.10    9.00
  -9  -6   4   43.70    5.40
  -9  -6   4   33.80    4.90
   9   6   4   54.99    6.50
   9  -6  -4   46.80    5.80
   9   6   4   45.30    3.70
  -9   6  -4   28.70    4.00
   9  -6  -4   60.39    9.90
  -9   6  -4   54.39    7.40
  -9  -6  -4   41.60    5.60
   9   6  -4   51.99    4.80
   9   6  -4   45.70    6.20
   9  -6   4   42.80    4.00
  -9  -6  -4   31.20   10.20
  -9   6   4   50.49    8.50
   9  -7  -4   21.40    3.70
   9  -7  -4   22.70    4.30
   9  -7  -4   13.40    7.00
  -9  -7   4   16.60    3.30
   9  -7  -4   13.40    2.50
  -9   7  -4   19.10    3.90
  -9   7  -4    4.90    6.20
   9   7   4   14.00    2.40
  -9  -7   4   22.10    4.10
   9   7   4   19.00    3.50
  -9  -7  -4   21.30    4.20
   9  -7   4   10.20    3.10
  -9   7   4   16.10    6.10
   9   7  -4   14.60    3.40
  -9   7   4   14.40    3.10
   9  -7   4   13.40    2.50
   9   7  -4   17.90    3.90
  10   0   4  127.49   11.00
  10   0   4  114.79    6.80
 -10   0   4  108.89    7.50
  10   0   4  115.89    7.80
 -10   0   4  103.49    9.80
  10   0  -4  106.19   10.20
 -10   0  -4  123.39    8.20
  10   0  -4  102.49   13.80
 -10   0  -4   86.59   11.40
  10   0  -4  107.59    7.80
 -10   0  -4  120.79   15.30
  10   0   4   83.49   12.40
 -10   0   4  120.19   12.80
 -10  -1   4  155.58   14.50
  10  -1  -4  145.39   12.20
  10  -1  -4  160.08    8.50
 -10  -1   4  162.28    9.60
  10   1   4  188.18   16.30
 -10   1  -4  169.28   15.50
  10   1   4  176.08    8.50
 -10   1  -4  142.59   12.30
  10   1   4  164.88    9.70
  10  -1  -4  162.38    9.80
  10   1   4  169.68   13.30
 -10  -1   4  156.98   12.40
 -10   1  -4  176.98   10.00
  10   1  -4  169.28    8.50
 -10   1   4  163.18   14.40
  10  -1   4  160.78   15.00
 -10   1   4  164.98    9.50
  10  -1   4  169.98    9.70
 -10  -1  -4  154.58   15.30
 -10  -1  -4  182.68   10.30
 -10   1   4  152.38   11.90
  10   1  -4  152.58    9.70
 -10  -1  -4  170.08   13.40
  10  -1   4  174.68   13.20
  10   1  -4  164.38   13.10
  10   1  -4  184.38   16.50
  10  -2  -4  498.45   24.70
 -10  -2   4  476.65   26.80
  10   2   4  509.75   18.30
  10   2   4  504.65   20.50
  10   2   4  490.55   25.30
 -10   2  -4  492.95   27.40
 -10   2  -4  491.15   24.70
  10  -2  -4  514.65   20.60
 -10  -2   4  469.35   24.10
  10   2   4  498.55   28.10
  10  -2  -4  511.45   18.90
  10  -2  -4  508.85   27.80
 -10  -2   4  485.35   20.20
 -10   2   4  531.05   24.10
 -10  -2  -4  506.25   20.90
  10   2  -4  532.85   19.00
 -10  -2  -4  531.65   28.90
  10   2  -4  500.35   25.70
  10   2  -4  485.35   20.70
  10  -2   4  528.45   25.00
  10  -2   4  468.35   26.70
 -10   2   4  547.65   27.10
 -10  -2  -4  494.45   25.40
  10   2  -4  486.05   28.40
  10  -2   4  498.45   20.10
  10   3   4  102.69   14.50
  10  -3  -4  102.39    7.50
 -10  -3   4  113.69    7.20
  10  -3  -4  106.59    7.00
  10  -3  -4   99.39    9.70
 -10  -3   4  100.59    7.60
  10  -3  -4   81.69   12.60
  10   3   4  129.99    8.50
 -10  -3   4  119.89   14.80
  10   3   4  121.69   14.30
  10   3   4  112.19    6.30
 -10  -3   4  125.19   13.70
  10   3  -4  109.99    8.00
  10  -3   4  119.69   10.30
 -10  -3  -4  121.89   15.50
  10   3  -4  127.59   16.30
  10  -3   4  127.59   15.40
  10   3  -4  116.49    8.40
  10  -3   4  115.79    7.60
  10   3  -4   98.59   12.70
 -10  -3  -4  113.89    8.20
 -10  -3  -4  115.19   11.10
  10   4   4  159.08    9.60
  10  -4  -4  144.19   14.30
  10   4   4  145.19   12.40
  10  -4  -4  137.39    8.20
  10   4   4  157.28   16.30
  10   4   4  128.79    7.10
 -10  -4   4  154.98    9.50
  10  -4  -4  142.39    8.80
 -10   4  -4  134.79   11.00
  10  -4  -4  138.59   11.30
 -10   4  -4  153.58   15.00
 -10   4  -4  127.19    9.60
 -10  -4   4  138.39    8.30
 -10   4   4  142.19   13.40
  10  -4   4  153.38    8.70
  10   4  -4  135.29   17.50
  10  -4   4  170.68   15.30
  10   4  -4  137.49   12.40
 -10  -4  -4  131.49    9.20
 -10   4   4  134.79   10.50
  10   4  -4  134.39    9.30
  10  -4   4  174.68   12.30
 -10   5  -4   56.69    4.90
 -10   5  -4   51.29    9.90
 -10  -5   4   51.39   11.00
  10  -5  -4   46.80    5.70
  10   5   4   68.99    6.20
 -10  -5   4   56.99    6.40
 -10  -5   4   67.29    9.90
  10  -5  -4   58.99    5.30
 -10  -5   4   63.99    7.70
  10  -5  -4   63.09    8.70
  10   5   4   53.09    9.20
  10   5   4   63.19    4.60
  10  -5  -4   63.99   10.90
 -10   5  -4   64.89    9.20
  10   5   4   40.80   11.50
  10   5  -4   69.39   10.30
 -10   5   4   45.80    8.80
  10  -5   4   49.90    7.70
  10   5  -4   61.09    5.20
 -10  -5  -4   54.59    9.50
 -10   5   4   59.39    8.00
  10   5  -4   44.20   10.90
  10  -5   4   60.59   10.20
 -10  -5  -4   57.99    7.20
  10  -5   4   51.69    4.90
 -10   5   4   57.29    4.80
 -10  -5  -4   60.39   13.20
  10   5  -4   44.60    6.00
 -10  -6   4  145.19   17.40
 -10   6  -4  165.68   11.60
  10  -6  -4  201.08   10.50
 -10   6  -4  171.58   16.20
 -10  -6   4  171.38   10.00
  10   6   4  180.58   10.60
  10   6   4  187.68   20.30
  10  -6  -4  152.08   16.10
 -10   6  -4  185.28    9.30
 -10  -6   4  164.98   10.50
  10  -6  -4  169.78    9.40
  10   6   4  180.18    8.60
  10   6  -4  187.68   11.20
  10  -6   4  190.58   12.40
 -10  -6  -4  192.18   20.40
 -10   6   4  178.18    9.10
 -10   6   4  156.28   14.50
  10  -6   4  190.48    9.50
 -10  -6  -4  185.08   11.00
  10  -6   4  189.38   17.00
  10   6  -4  199.18   10.40
  10   6  -4  185.18   21.30
  11   0  -4   86.89    7.20
  11   0   4   78.09    5.90
 -11   0  -4   89.69   11.90
  11   0   4  105.39   12.90
 -11   0   4   74.09    6.60
  11   0   4   84.59    6.90
 -11   0   4   81.19   12.60
  11   0   4   83.49   13.40
 -11   0  -4   73.79   12.60
 -11   0   4   62.09    9.80
  11   0  -4   98.09   12.80
 -11   0  -4   77.59    6.80
  11   0  -4   88.49   13.90
 -11  -1   4   34.60    9.10
  11   1   4   45.10    5.20
  11   1   4   24.30    9.00
  11  -1  -4   31.30    6.60
  11   1   4   20.70    6.00
 -11   1  -4   43.60   10.80
  11  -1  -4   23.50    4.20
  11   1   4   32.70    7.50
 -11  -1   4   46.10    8.70
 -11   1  -4   31.50    7.30
 -11   1  -4   34.50    5.60
 -11  -1   4   26.50    4.80
  11  -1  -4   14.80    7.70
 -11  -1  -4   27.50    9.00
  11  -1   4   26.40    7.00
 -11  -1  -4   50.49   10.30
 -11  -1  -4   32.70    5.70
 -11   1   4   27.90    6.30
  11   1  -4   38.00   10.90
 -11   1   4   19.30    7.30
 -11   1   4   36.00    6.00
  11  -1   4   29.70    9.10
  11  -1   4   26.40    4.30
  11   1  -4   30.70    7.00
  11   2   4  237.08   12.60
  11   2   4  245.68   20.10
  11   2   4  214.68   16.20
  11   2   4  232.68   10.50
  11  -2  -4  224.18   19.30
  11  -2  -4  204.28   11.80
 -11  -2   4  229.28   12.40
 -11   2  -4  216.18   15.80
 -11  -2   4  228.98   18.60
 -11  -2   4  226.98   15.90
 -11   2  -4  236.38   19.10
  11  -2  -4  236.18   11.20
  11  -2  -4  201.08   15.20
 -11  -2  -4  196.68   15.50
  11   2  -4  214.58   12.50
  11  -2   4  210.48   15.40
  11   2  -4  247.28   20.60
 -11  -2  -4  225.78   12.50
 -11   2   4  210.58   14.70
 -11  -2  -4  245.58   23.60
  11  -2   4  217.18   18.60
  11  -2   4  231.58   12.10
  11   2  -4  215.78   16.00
 -11   2   4  221.28   17.60
 -11  -3   4   73.39   12.20
 -11   3  -4   79.89   13.40
  11  -3  -4   58.59    9.50
  11   3   4   59.29    4.70
  11  -3  -4   50.59   11.70
  11   3   4   67.49    6.50
 -11   3  -4   66.99    6.10
  11  -3  -4   57.59    5.30
  11   3   4   73.59   13.50
 -11   3  -4   70.09   10.10
 -11  -3   4   59.49    9.30
  11  -3  -4   62.39    6.10
  11   3   4   78.09   11.30
 -11  -3   4   57.69    7.00
  11  -3   4   67.59    6.00
  11  -3   4   48.00   10.60
  11   3  -4   80.09    9.10
  11   3  -4   83.09   14.70
  11  -3   4   46.90    8.20
  11   3  -4   72.49   11.60
 -11  -3  -4   62.59    9.90
 -11   3   4   64.59    5.80
  11   3  -4   39.50    7.20
 -11  -3  -4   51.89    6.50
 -11  -3  -4   49.20   11.80
  11  -4  -4    4.50    2.20
 -11  -4   4    6.10    8.00
  11   4   4    4.20    2.30
  11   4   4    3.10    3.70
 -11   4  -4    0.60    7.50
 -11  -4   4    6.30    2.40
 -11  -4   4    8.60    2.80
  11   4   4    8.80    8.90
  11  -4  -4    6.40    7.60
 -11   4  -4    1.40    2.70
 -11   4  -4    2.50    1.80
 -11  -4   4   10.00    3.80
  11   4   4    5.50    1.90
  11  -4  -4    8.80    4.40
  11  -4  -4    0.90    1.50
 -11   4   4    4.30    3.00
 -11  -4  -4   13.10    8.90
 -11   4   4    5.90    6.20
  11   4  -4    7.30    2.90
  11   4  -4   16.30    9.90
  11   4  -4    1.40    3.00
 -11   4   4    7.00    2.10
 -11  -4  -4    9.30    4.30
  11   4  -4   11.00    2.60
  11  -4   4    6.90    2.50
 -11  -4  -4    7.50    3.20
  11  -4   4    5.90    6.90
  11  -4   4    5.40    3.80
 -11   5  -4   35.20    6.80
  11  -5  -4   36.90   10.80
 -11   5  -4   22.20    9.20
  11  -5  -4   22.90    4.30
 -11  -5   4   28.90    5.00
  11   5   4   33.40    5.70
  11  -5  -4   28.80    6.10
  11   5   4   37.50    3.50
 -11  -5   4   31.40    5.30
 -11  -5  -4    7.40   12.80
  11   5  -4   39.00    6.50
  11  -5   4   24.80    4.30
 -11   5   4   39.90    8.20
  11   5  -4   28.60    4.50
  11  -5   4   21.60    9.60
 -11   5   4   28.80    5.90
 -11  -5  -4   33.30    5.80
 -11   5   4   11.40    8.00
  11  -5   4   30.40    6.30
 -11   6  -4   19.90    5.00
  11  -6  -4   38.70   11.40
 -11  -6   4   19.70    3.80
  11  -6  -4   13.20    2.90
  11   6   4   17.80    3.00
 -11  -6   4   24.50    5.10
 -11   6  -4   15.70   10.00
  11   6   4   21.10    4.10
  11  -6   4   15.40   10.40
 -11   6   4    1.20    8.30
  11  -6   4   20.30    4.80
  11  -6   4   14.70    3.20
  11   6  -4   26.80    5.30
 -11  -6  -4   25.20    4.80
  12   0   4  186.98   19.20
  12   0  -4  204.28   19.80
 -12   0  -4  223.88   12.40
 -12   0  -4  172.38   18.80
 -12   0  -4  180.78   14.80
  12   0  -4  216.08   16.50
  12   0   4  218.08   14.60
  12   0   4  204.78   11.90
 -12   0   4  208.68   18.80
 -12   0   4  206.08   15.20
  12   0   4  176.38   15.00
 -12   0   4  184.48   11.30
  12   0  -4  198.68   12.00
 -12  -1   4   22.90    6.30
 -12   1  -4   23.50    4.70
  12  -1  -4   19.20    5.80
 -12   1  -4   12.80    8.30
  12   1   4   12.50    4.90
  12   1   4   26.20   10.00
  12  -1  -4   15.40    2.80
  12  -1  -4   12.10    8.50
  12   1   4   12.30    3.70
 -12  -1   4   16.70    9.30
 -12   1  -4   18.40    5.50
  12  -1  -4    8.10    3.10
 -12   1   4    3.00    7.40
  12  -1   4   10.80    2.80
 -12  -1  -4   22.30    6.40
  12   1  -4    9.80    5.00
  12  -1   4   14.50    5.10
 -12   1   4    7.00    4.40
 -12  -1  -4    8.10    8.90
 -12   1   4   12.60    3.70
  12   1  -4   12.20    3.20
  12  -1   4   14.70    3.70
  12   1  -4    4.70    7.90
  12   1  -4    9.50    2.40
 -12  -1  -4   24.70    6.00
  12  -1   4   23.60    9.60
 -12  -2   4  273.17   22.30
  12   2   4  273.87   19.40
  12  -2  -4  280.77   24.00
 -12   2  -4  293.57   19.20
 -12   2  -4  289.97   15.00
  12  -2  -4  300.07   13.80
 -12  -2   4  306.57   19.30
  12  -2  -4  330.07   15.90
  12   2   4  314.17   15.70
  12   2   4  279.97   23.20
 -12  -2   4  301.07   15.30
  12  -2   4  336.07   15.50
 -12  -2  -4  310.97   15.80
 -12  -2  -4  350.36   21.20
  12  -2   4  252.47   23.00
 -12   2   4  326.87   23.30
 -12   2   4  303.67   14.80
  12   2  -4  341.17   25.80
 -12   2   4  334.27   22.50
  12   2  -4  293.47   15.80
  12   2  -4  292.17   20.00
 -12  -2  -4  248.18   23.30
  12   2  -4  286.37   13.50
  12  -2   4  299.27   19.30
  12  -3  -4   78.29    7.10
 -12  -3   4   88.89    7.50
  12   3   4   45.30   12.50
 -12   3  -4   96.79   15.20
  12  -3  -4   80.89    7.20
  12  -3  -4   94.39   13.20
 -12   3  -4   81.79   11.20
  12  -3  -4   68.69   13.00
  12   3   4   97.09   13.50
  12   3   4   88.79    7.80
  12  -3   4   91.19   15.80
  12   3  -4   80.99    6.20
 -12  -3  -4   82.99    7.40
  12   3  -4   82.39    7.80
  12  -3   4   70.29    6.60
 -12   3   4   56.89   10.90
  12   3  -4   57.09   14.00
 -12   3   4   71.99   10.00
  12  -3   4   60.99    9.90
  12   3  -4   78.49   12.20
  12  -4  -4   63.29    7.60
 -12  -4   4   72.09    6.80
  12  -4  -4   73.09   11.00
 -12  -4   4   85.89   12.30
  12   4   4   58.99   10.30
 -12  -4   4   67.39   13.80
  12   4   4   73.69    7.20
  12   4   4   66.39   14.90
  12  -4  -4   72.69   13.80
 -12   4  -4   72.59   10.60
 -12   4  -4   60.69   12.60
  12  -4   4   68.99   10.40
  12  -4   4   65.09    6.30
 -12  -4  -4   75.69   15.50
  12   4  -4   79.09    9.50
 -12   4   4   65.79    9.30
 -12  -4  -4   74.89    7.10
  12  -4   4   73.79   13.60
  12   4  -4   72.19   12.20
 -12   4   4   64.59   12.00
 -12  -4  -4   84.39   13.30
  12   4  -4   59.89   14.90
 -12  -5   4   92.59    8.00
  12  -5  -4   76.29   14.70
 -12  -5   4   90.59   15.70
 -12  -5   4   95.39    7.50
  12   5   4  112.59   18.20
  12  -5  -4  110.39   13.40
  12  -5  -4  106.99    8.00
 -12   5  -4   98.89   16.10
 -12   5  -4  115.69   10.90
  12   5  -4  111.09    9.10
 -12  -5  -4  103.49    8.60
  12  -5   4  115.59   15.80
  12  -5   4  114.79   10.80
 -12  -5  -4  110.49   19.20
  12   5  -4  119.79   19.30
 -12   5   4   80.59   10.40
  12  -5   4   95.99    7.40
 -12   5   4   80.09   13.30
 -13   0   4   27.30   10.00
  13   0   4   11.30    2.80
 -13   0  -4    5.70    9.70
  13   0  -4    4.80   10.00
 -13   0  -4   14.40    4.90
  13   0   4    2.20   10.10
  13   0  -4    4.50    4.20
 -13   0   4    6.80    4.80
  13   0   4   11.40    5.50
 -13   0   4   12.00    4.50
  13   0  -4   15.10    4.30
 -13   0  -4    0.00    3.50
  13   0   4    3.30    2.10
 -13  -1   4   -1.20    2.50
 -13   1  -4    4.00    9.10
  13   1   4    0.50    1.80
  13  -1  -4   -1.10    1.50
  13   1   4  -17.00    8.80
  13   1   4    0.50    1.50
 -13  -1   4   -8.80    8.10
  13  -1  -4   -6.70    9.80
 -13   1  -4    0.70    3.50
  13   1   4    2.70    3.50
 -13  -1   4   -0.80    1.30
  13  -1  -4    0.10    3.40
  13  -1   4   -4.60    8.60
  13  -1   4   -0.10    1.20
  13   1  -4  -18.50   10.10
  13   1  -4   -0.50    1.70
 -13   1   4   15.10   10.10
  13   1  -4    2.10    3.60
 -13   1   4    0.80    3.00
 -13  -1  -4    1.50    1.60
  13  -1   4   -2.50    1.90
 -13  -1  -4   -1.50    2.90
  13   2   4    3.60   10.30
  13  -2  -4    1.60    3.80
  13   2   4    2.20    1.90
  13  -2  -4    0.50    1.80
  13   2   4    5.50    4.60
 -13   2  -4   -1.80    2.50
 -13   2  -4  -11.50    9.20
 -13  -2   4   -3.40    9.90
  13   2   4    2.30    2.40
 -13  -2   4    0.20    1.70
 -13  -2   4    1.00    3.30
  13   2  -4   -5.40    9.80
 -13  -2  -4    1.60    1.80
  13   2  -4    2.20    2.20
 -13   2   4   -2.00    8.90
 -13  -2  -4    5.50    4.50
 -13   2   4    0.10    2.90
  13  -2   4   -3.50    9.60
  13  -2   4    0.00    1.30
  13   2  -4   -0.90    3.10
  13  -2   4   -2.00    1.80
 -13  -2  -4  -13.90    9.60
 -13  -3   4   64.49   14.90
 -13  -3   4   73.19    9.00
 -13  -3   4   61.99   10.40
  13   3   4   43.30    9.40
 -13   3  -4   86.59   16.10
  13  -3  -4   50.89    9.90
  13  -3  -4   50.19   13.00
  13  -3  -4   72.99    8.90
  13   3   4   64.49    8.30
  13   3   4   63.69    5.30
  13   3   4   68.29   16.30
 -13   3  -4   62.19   11.10
 -13  -3  -4   41.00   15.40
  13   3  -4   65.79   15.80
  13  -3   4   53.49    6.80
  13   3  -4   46.40    9.60
  13  -3   4   45.90   13.40
 -13  -3  -4   45.70    9.30
  13   3  -4   55.09    7.20
 -13   3   4   55.99    9.70
 -13   3   4   68.49   13.60
 -13  -3  -4   68.19    8.40
  13  -3   4   69.69   11.30
 -13   4  -4   26.80    7.30
  13   4   4   28.10   14.30
 -13  -4   4   35.90    6.20
  13  -4  -4   20.70    4.50
 -13  -4   4    6.90   11.60
  13   4   4   32.10    5.90
  13  -4  -4   15.50   12.30
 -13   4  -4   36.70   12.80
  13   4   4   27.30    3.90
 -13  -4  -4   56.99   16.30
 -13   4   4   16.90    5.30
 -13   4   4   31.50   11.30
  13  -4   4   16.60   10.30
 -13  -4  -4   28.10    5.20
  13  -4   4   23.50    4.60
  13   4  -4   27.10    5.80
 -14   0   4  326.77   21.40
 -14   0  -4  289.67   21.00
  14   0  -4  277.87   27.40
  14   0   4  366.26   29.40
  14   0  -4  281.57   21.10
 -14   0  -4  296.07   27.50
  14   0  -4  281.37   16.30
  14   0   4  314.47   22.10
  14   0   4  302.37   16.40
 -14   0   4  321.07   26.40
  14   1   4   92.99   14.20
 -14  -1   4  101.49   17.10
 -14  -1   4  107.69   14.80
 -14   1  -4   99.49   14.20
  14  -1  -4  115.99    9.90
  14   1   4   82.59   19.00
 -14   1  -4   94.99   20.00
  14  -1  -4  105.19   15.50
  14  -1  -4   80.59   17.60
  14   1   4  101.99    9.10
 -14   1   4  135.49   20.00
 -14   1   4  104.09   14.20
  14   1  -4  105.39    9.30
  14  -1   4  103.79    9.00
  14  -1   4  119.29   19.00
 -14  -1  -4  160.58   23.00
  14  -1   4  105.69   15.50
 -14  -1  -4  105.89   14.90
  14   1  -4  112.29   16.10
  14   1  -4   76.29   17.40
  14  -2  -4   80.89   13.60
 -14   2  -4   80.49   17.90
  14   2   4  105.19    9.20
  14  -2  -4  114.89    9.30
 -14   2  -4   80.49   13.10
  14  -2  -4   99.79   17.50
  14   2   4  109.49   20.20
 -14   2   4   88.99   12.50
  14  -2   4   89.19   17.90
 -14   2   4   92.39   16.70
  14   2  -4  105.29    9.50
  14  -2   4  111.09   15.40
  14   2  -4   81.59   18.40
  14   2  -4  118.99   17.10
  14  -2   4   96.69    8.60
  14  -3  -4   10.40    3.30
 -14   3  -4   30.80   14.60
  14   3   4    9.70   13.00
  14   3   4   13.60    3.80
 -14  -3   4   -0.50   11.90
  14  -3  -4   18.40   14.90
 -14   3   4   10.10   12.30
  14  -3   4   27.80   12.60
  14   3  -4    6.10    3.10
  14   3  -4    8.90   13.70
 -14  -3  -4   -4.90   14.30
  14  -3   4   16.60    4.00
   0   0  -5    1.20    0.60
   0   0  -5    0.40    0.90
   0   0   5    1.10    0.40
   0   0   5    1.30    1.40
   0   0  -5    2.60    1.60
   0   0   5    0.50    0.90
   0   0  -5    1.00    0.50
   0   0  -5    1.70    0.50
   0   1  -5    0.00    0.80
   0  -1  -5    0.70    1.20
   0  -1  -5    0.20    0.20
   0   1   5    0.10    0.20
   0   1  -5    0.00    0.30
   0  -1   5    0.50    1.40
   0   1  -5    1.40    1.30
   0  -1  -5    0.30    0.70
   0   1  -5    0.30    0.40
   0  -1  -5    0.40    0.40
   0  -1  -5    0.70    0.50
   0   1   5   -1.50    1.10
   0  -1   5    3.70    1.40
   0  -1   5   -0.30    0.30
   0   1   5    0.40    0.80
   0   2  -5 1316.87   41.50
   0  -2  -5 1276.77   41.10
   0  -2   5 1245.28   41.40
   0   2   5 1355.86   41.50
   0  -3   5    0.40    1.00
   0  -3   5    0.10    0.60
   0  -3  -5   -0.10    0.80
   0   3  -5    0.50    0.90
   0  -3  -5    0.20    0.90
   0  -3   5    2.80    1.80
   0  -3  -5    1.60    1.50
   0   3  -5    0.10    0.50
   0  -3  -5    0.20    0.20
   0  -3  -5    0.50    0.20
   0   3  -5   -0.70    1.40
   0  -3  -5    0.40    1.40
   0   3  -5    0.00    0.40
   0   3  -5    0.40    0.60
   0  -3  -5    0.20    0.50
   0  -4  -5  259.67   11.60
   0   4  -5  255.77    9.40
   0  -4  -5  259.67    9.20
   0  -4   5  263.67   11.10
   0   4  -5  270.27   10.90
   0  -4   5  268.87   10.40
   0   4  -5  237.48   10.20
   0  -4  -5  266.17    9.50
   0  -4  -5  266.37   10.60
   0  -4  -5  252.57   10.70
   0  -4  -5  256.87   11.30
   0   4  -5  278.77   12.00
   0  -4   5  262.67   12.20
   0   4  -5  266.37    9.30
   0  -5   5   -0.20    0.90
   0   5  -5    0.30    0.60
   0  -5  -5   -0.20    0.80
   0  -5   5   -0.70    0.70
   0   5  -5    4.60    2.20
   0  -5  -5    1.90    1.20
   0  -5   5    3.30    2.20
   0  -5  -5    2.70    1.90
   0  -5  -5    0.40    1.70
   0   5  -5    0.20    1.00
   0   6  -5  236.28    8.30
   0  -6  -5  254.17    9.50
   0  -6  -5  251.77    8.80
   0   6  -5  240.28   11.10
   0   6  -5  246.48   11.00
   0  -6   5  238.28   10.70
   0  -6  -5  237.58    8.80
   0   6  -5  235.58    9.80
   0  -6  -5  244.28    8.40
   0   6  -5  244.68   10.00
   0   6  -5  247.08    8.60
   0  -7  -5    0.00    0.60
   0  -7   5    0.60    1.30
   0  -8   5   37.10    4.90
   0  -8  -5   43.50    2.90
   0  -9  -5    0.30    0.90
   0  -9   5    0.00    1.30
   1   0  -5   -0.30    0.70
  -1   0  -5    0.90    0.90
   1   0  -5    0.10    0.40
   1   0  -5    0.30    0.30
  -1   0  -5    0.60    1.20
   1   0   5    0.10    0.80
  -1   0   5    0.30    0.80
  -1   0   5    0.90    0.50
  -1   0   5   -0.10    0.30
   1   0  -5    0.00    0.90
  -1   0   5   -1.80    1.00
   1   0   5    1.40    1.30
   1  -1  -5 1394.76   43.30
  -1  -1   5 1401.16   45.70
  -1   1  -5 1432.76   43.70
   1  -1   5 1240.58   45.70
  -1  -1  -5 1237.88   46.00
   1   1  -5 1460.75   43.90
  -1  -1  -5 1375.36   43.60
  -1   1   5 1412.66   43.40
  -1   2  -5  199.78   10.00
  -1  -2   5  212.88   10.20
  -1   2  -5  207.68    7.70
   1  -2  -5  205.38    7.90
   1  -2  -5  197.68    9.60
  -1   2  -5  215.18    9.30
   1  -2  -5  218.58    9.10
   1   2   5  210.98    7.60
  -1  -2   5  222.28    9.50
  -1   2  -5  203.38    8.20
  -1  -2   5  203.88    8.20
  -1  -2  -5  202.08    9.20
   1  -2   5  207.38   10.20
  -1   2   5  197.28    9.00
   1   2  -5  223.68   10.40
   1  -2   5  207.78    7.90
   1   2  -5  201.08    7.80
  -1  -2  -5  208.08   10.30
  -1  -2  -5  211.68   10.10
  -1  -2  -5  194.18    8.30
  -1   2   5  210.58    9.70
   1  -2   5  214.78    9.50
  -1  -2  -5  209.88    9.60
   1   2  -5  214.58    9.40
   1   2  -5  197.68    7.90
  -1  -3   5  554.44   21.10
  -1  -3   5  591.04   20.30
   1  -3  -5  540.65   20.10
  -1   3  -5  578.34   20.90
   1   3  -5  572.64   20.10
  -1   3   5  541.05   20.20
  -1  -3  -5  604.84   21.50
   1   3  -5  577.24   21.20
  -1  -3  -5  560.04   19.90
   1  -3   5  595.64   21.30
  -1  -3  -5  561.54   20.20
  -1  -3  -5  566.34   20.90
  -1   4  -5 1525.95   47.30
   1  -4  -5 1534.25   47.00
  -1  -4   5 1534.85   48.20
   1  -4  -5 1482.35   46.20
  -1   4  -5 1497.55   48.20
   1   4  -5 1530.35   48.10
  -1  -4  -5 1499.75   47.30
  -1  -4  -5 1447.76   47.70
  -1   5  -5  190.48    7.10
   1  -5  -5  200.58    8.90
  -1  -5   5  194.08    8.10
  -1   5  -5  191.08    7.10
  -1  -5   5  176.08    9.00
   1  -5  -5  188.68    7.70
  -1  -5   5  179.88   10.10
   1  -5  -5  190.38    6.80
  -1   5  -5  195.98    9.80
   1  -5  -5  184.98    6.80
  -1   5  -5  198.88    8.50
  -1  -5   5  192.08    8.60
  -1   5  -5  183.38    8.60
   1  -5  -5  190.08    8.30
   1  -5  -5  191.98    6.90
  -1   5  -5  185.28    9.20
   1  -5  -5  183.78    7.90
  -1  -5  -5  187.38    8.90
   1   5  -5  193.58    7.30
  -1  -5  -5  193.38    7.40
  -1  -5  -5  186.38    6.20
   1   5  -5  192.78    9.20
  -1  -5  -5  187.68    9.40
  -1  -5  -5  181.88    7.50
   1  -5   5  190.18    8.70
  -1  -5  -5  182.58    9.70
   1   5  -5  206.08   10.40
  -1  -5  -5  196.08    8.70
   1   5  -5  183.88    8.70
  -1  -6   5  413.86   15.80
  -1  -6   5  422.66   17.10
  -1   6  -5  420.46   15.60
  -1   6  -5  404.76   14.50
  -1   6  -5  409.76   13.00
   1  -6  -5  419.86   13.70
  -1   6  -5  415.36   14.40
  -1  -6   5  430.06   16.00
  -1   6  -5  430.56   15.40
  -1   6  -5  418.06   13.00
   1   6  -5  427.46   15.80
  -1  -6  -5  427.26   15.10
  -1  -6  -5  421.76   13.60
   1   6  -5  411.56   13.50
  -1  -6  -5  433.36   15.80
   1   6  -5  411.86   16.90
  -1  -6  -5  410.26   14.70
   1  -6   5  406.66   15.90
  -1  -6  -5  418.26   13.00
   1   6  -5  417.86   13.80
  -1  -6  -5  426.76   15.40
  -1  -6  -5  403.26   13.70
  -1  -7   5   66.59    5.20
   1  -7  -5   63.29    3.70
   1   7  -5   70.59    4.10
   1   7  -5   65.19    5.30
   1   7  -5   68.29    4.00
  -1  -7  -5   62.59    3.20
   1   7  -5   66.99    6.30
   1  -8  -5   10.50    1.80
  -1  -8   5    9.70    2.70
   1  -8   5   13.70    3.40
   1  -9  -5   64.79    3.80
  -1  -9   5   61.09    5.60
   1  -9   5   45.20    5.70
  -1  -9  -5   61.29    3.40
  -2   0   5    1.50    1.50
  -2   0  -5   -1.00    1.10
   2   0  -5    0.10    0.30
  -2   0  -5   -0.20    0.80
  -2   0  -5    0.20    1.30
  -2   0   5    0.20    0.40
  -2   0  -5    1.00    1.20
  -2   0   5    0.00    0.40
   2   0  -5   -0.80    1.10
  -2   0   5    0.20    0.90
   2   0  -5    0.50    0.90
  -2   0  -5    0.10    0.40
   2   0  -5    0.70    0.60
   2   0   5    0.00    0.40
  -2   1  -5   57.09    5.10
   2  -1  -5   47.50    2.40
  -2  -1   5   55.39    3.30
  -2   1  -5   57.49    3.20
   2   1   5   47.40    2.90
  -2  -1   5   47.90    2.80
   2  -1  -5   47.70    3.90
  -2   1  -5   56.19    4.40
  -2   1  -5   50.69    6.60
  -2  -1   5   47.70    6.20
  -2  -1   5   52.39    4.10
   2  -1  -5   49.60    3.10
   2  -1  -5   68.49    5.10
  -2   1  -5   46.10    3.90
   2   1  -5   46.70    3.10
  -2   1   5   47.70    2.50
   2  -1   5   53.99    3.10
  -2   1   5   56.29    3.30
   2  -1   5   55.89    3.00
   2   1  -5   56.09    4.90
  -2   1   5   48.70    3.80
  -2  -1  -5   48.30    4.80
   2   1  -5   49.40    2.80
  -2  -1  -5   51.59    3.10
   2   1  -5   55.39    4.20
  -2   1   5   51.29    4.50
  -2  -1  -5   52.59    4.40
   2  -2  -5   20.10    1.40
  -2   2  -5   22.60    3.80
  -2  -2   5   20.20    3.20
  -2  -2   5   23.70    2.20
  -2   2  -5   22.30    3.80
   2  -2  -5   21.30    3.40
   2   2   5   20.40    0.90
  -2  -2   5   23.30    2.10
  -2   2  -5   24.60    2.00
  -2   2  -5   27.60    3.60
  -2  -2   5   32.30    4.40
   2   2   5   23.20    2.00
   2  -2  -5   23.80    2.00
   2  -2  -5   26.00    3.30
  -2   2  -5   18.20    3.10
   2   2  -5   20.80    2.10
  -2  -2  -5   23.50    4.10
  -2  -2  -5   23.50    2.10
   2  -2   5   23.10    2.10
  -2   2   5   24.90    3.20
   2   2  -5   24.40    3.80
  -2  -2  -5   22.90    3.50
  -2   2   5   15.80    2.90
   2   2  -5   24.90    2.10
   2   2  -5   21.10    3.30
  -2   2   5   22.60    2.10
  -2  -3   5  102.89    5.10
  -2  -3   5  105.29    5.30
  -2   3  -5   95.59    7.00
  -2  -3   5  116.69    6.70
  -2   3  -5  110.29    7.10
  -2   3  -5  105.49    5.20
  -2   3  -5  104.09    4.80
   2  -3  -5  101.69    4.70
   2  -3  -5  105.09    4.20
   2   3   5  106.29    4.80
  -2   3  -5  101.79    6.10
  -2  -3   5  109.49    7.40
   2  -3  -5  114.59    6.00
  -2   3  -5   89.39    6.00
   2  -3  -5  107.99    6.50
  -2   3   5  102.39    4.90
   2   3  -5  107.29    5.20
   2  -3   5  107.79    4.80
  -2  -3  -5   95.69    6.40
   2   3  -5  123.79    7.90
   2   3  -5  108.29    5.30
   2  -3   5  106.89    5.30
  -2  -3  -5  118.89    7.90
  -2   3   5  100.09    5.80
   2   3  -5   93.39    6.20
  -2   3   5  114.19    6.70
  -2   4  -5    8.00    1.50
   2  -4  -5   10.50    2.10
  -2  -4   5    9.30    2.90
  -2  -4   5   12.90    2.30
   2  -4  -5   10.00    1.60
  -2   4  -5    9.80    2.40
  -2  -4   5    8.00    2.30
  -2  -4   5    7.80    1.90
   2  -4  -5    8.40    2.40
  -2   4  -5   11.30    1.90
  -2   4  -5   14.60    2.50
   2   4   5   10.20    1.60
  -2   4  -5    7.30    2.60
   2  -4  -5    9.80    1.50
  -2  -4  -5    9.90    3.10
   2   4  -5    6.10    2.80
  -2   4   5    3.70    2.10
  -2  -4  -5    9.30    1.70
  -2   4   5    8.90    2.10
  -2  -4  -5    9.50    2.50
  -2  -4  -5    8.70    3.00
   2   4  -5   10.20    1.90
  -2  -4  -5    6.20    2.10
   2   4  -5    9.60    2.50
   2  -4   5   10.80    2.10
   2   4  -5    7.60    1.80
   2  -5  -5   30.10    3.20
  -2   5  -5   23.60    3.20
   2  -5  -5   22.50    1.80
   2  -5  -5   25.70    2.90
  -2   5  -5   21.60    1.90
  -2  -5   5   26.80    3.40
   2  -5  -5   22.50    1.70
   2  -5  -5   23.90    3.20
  -2  -5   5   29.20    4.00
  -2   5  -5   28.30    4.00
   2  -5  -5   25.20    3.50
  -2  -5   5   28.70    4.60
  -2   5  -5   24.70    4.10
   2  -5  -5   23.50    2.10
  -2   5  -5   25.00    2.10
  -2   5  -5   28.50    3.30
  -2  -5   5   27.00    3.20
  -2  -5  -5   23.40    3.50
   2   5  -5   24.20    3.30
  -2  -5  -5   20.50    3.90
   2   5  -5   18.10    4.00
   2   5  -5   27.00    3.00
  -2  -5  -5   28.30    4.70
  -2  -5  -5   22.60    2.70
   2   5  -5   30.30    4.30
  -2  -5  -5   24.30    3.70
   2  -5   5   26.70    3.60
  -2  -5  -5   23.10    1.30
  -2  -6   5   19.00    4.30
  -2  -6   5   16.50    3.20
  -2   6  -5   14.40    3.30
  -2   6  -5   22.10    3.40
  -2  -6   5   21.50    3.40
   2  -6  -5   14.30    2.10
  -2   6  -5   22.00    3.20
  -2   6  -5   16.20    2.20
  -2  -6   5   14.60    2.50
  -2  -6  -5   16.10    3.80
   2   6  -5   17.30    2.40
  -2  -6  -5   19.30    4.20
   2   6  -5   18.80    3.40
  -2  -6  -5   18.50    3.20
  -2  -6  -5   12.70    2.80
  -2  -6  -5   20.10    2.40
   2   6  -5   22.40    3.70
   2  -6   5   18.70    3.30
  -2  -6  -5   15.80    1.40
   2   6  -5   10.70    3.70
   2  -7  -5   33.20    3.00
  -2  -7   5   35.80    5.50
  -2  -7   5   45.10    5.10
  -2  -7   5   42.90    4.90
   2   7  -5   46.00    4.00
   2   7  -5   42.10    2.60
  -2  -7  -5   40.30    2.70
   2  -7   5   42.90    5.00
   2   7  -5   43.50    2.70
  -2  -7  -5   42.50    4.40
   2   7  -5   45.70    5.90
  -2  -7  -5   44.80    3.30
  -2  -7  -5   42.90    2.60
  -2  -7  -5   37.70    2.30
  -2  -7  -5   50.79    3.50
   2  -8  -5    1.50    1.20
  -2  -8   5    1.90    1.60
  -2  -8  -5    1.90    0.90
   2  -8   5    3.00    1.80
   2  -9  -5    2.50    1.30
  -2  -9   5    0.50    1.50
   2  -9   5    2.10    1.90
  -2  -9  -5    1.90    1.10
   3   0  -5    0.90    1.60
  -3   0  -5    0.60    1.20
   3   0  -5    0.20    0.40
   3   0   5   -0.70    1.60
  -3   0   5   -0.50    0.80
   3   0  -5    0.00    0.50
  -3   0  -5    0.40    0.90
  -3   0   5    0.00    1.50
  -3   0  -5    0.50    1.70
   3   0   5   -0.10    0.40
   3   0   5   -0.30    0.90
   3   0  -5    0.40    1.00
  -3   0   5    0.40    0.50
  -3   0   5   -0.10    0.70
  -3  -1   5 2565.64   78.89
  -3   1  -5 2513.35   79.49
   3  -1  -5 2559.94   78.69
   3   1   5 2605.34   79.69
  -3  -1  -5 2729.13   80.89
   3  -1   5 2551.64   79.29
  -3   1   5 2616.64   78.49
  -3   2  -5   10.30    2.40
   3  -2  -5   14.70    2.80
  -3  -2   5   14.40    2.20
  -3  -2   5    9.00    1.50
   3   2   5   13.30    3.50
   3  -2  -5   10.60    1.40
  -3   2  -5   10.30    2.80
  -3   2  -5    8.30    2.40
   3  -2  -5   11.90    3.00
   3   2   5   10.70    1.60
   3   2   5   12.40    2.90
  -3  -2   5    5.70    2.00
   3   2   5    8.40    1.60
   3  -2  -5   13.00    2.00
  -3   2  -5   12.60    2.00
  -3  -2   5    7.80    2.60
   3   2  -5    9.10    1.80
   3   2  -5   11.20    1.80
  -3  -2  -5   12.40    3.50
  -3   2   5   16.20    2.20
  -3   2   5    8.30    2.30
   3  -2   5    8.30    1.40
  -3   2   5    6.20    1.70
  -3  -2  -5   11.60    2.10
   3   2  -5    9.50    2.40
  -3  -2  -5    9.40    2.60
   3   2  -5   13.20    3.40
   3  -3  -5 1296.37   42.60
  -3  -3   5 1356.16   44.00
  -3   3  -5 1292.07   43.70
  -3   3  -5 1353.26   43.30
   3   3   5 1383.46   44.60
  -3   3   5 1290.37   42.20
  -3  -3  -5 1303.57   44.70
   3   3  -5 1304.37   44.40
  -3  -4   5  273.27   10.80
   3  -4  -5  287.77   11.50
  -3  -4   5  290.97   10.90
  -3   4  -5  265.47   12.00
  -3   4  -5  280.37   12.90
   3  -4  -5  280.07   12.40
  -3  -4   5  277.87   13.80
  -3   4  -5  291.27   10.70
  -3  -4   5  295.47   12.90
   3   4   5  277.37   10.30
  -3   4  -5  249.38   15.00
   3   4   5  267.57   13.80
  -3   4  -5  278.97   13.60
  -3   4  -5  266.97   10.10
   3  -4  -5  278.27    9.90
  -3   4   5  280.27   10.10
  -3  -4  -5  267.67   12.80
   3   4  -5  274.67   10.90
  -3   4   5  256.17   11.90
  -3   4   5  272.97   11.20
   3   4  -5  269.67   10.70
   3   4  -5  266.27   17.20
  -3  -4  -5  260.17   11.50
   3  -4   5  279.07   11.20
  -3  -4  -5  264.97   14.00
   3   4  -5  275.17   14.20
   3  -4   5  284.07   10.00
   3  -5  -5  288.97   10.10
  -3   5  -5  297.87   13.10
   3  -5  -5  286.47   11.30
  -3   5  -5  292.67   13.50
  -3  -5   5  285.27   13.10
  -3  -5   5  294.87   11.70
  -3   5  -5  294.87   12.20
   3  -5  -5  303.87   12.40
  -3   5  -5  301.47   10.60
   3   5   5  292.47   10.60
   3  -5  -5  290.27    9.90
  -3   5  -5  290.17   10.40
  -3   5  -5  280.97   11.70
  -3  -5  -5  274.97   11.10
   3   5  -5  300.07   11.40
  -3   5   5  282.07   11.90
  -3  -5  -5  296.57   13.60
   3   5  -5  287.97   13.60
   3  -5   5  308.67   12.30
  -3  -5  -5  281.87    9.10
   3   5  -5  305.37   15.20
   3   5  -5  286.57   11.90
  -3   5   5  287.77   11.10
  -3  -6   5    5.50    3.40
  -3  -6   5    1.00    1.20
   3  -6  -5    0.20    0.60
  -3   6  -5    2.50    1.20
  -3   6  -5    1.00    0.70
   3  -6  -5    1.30    0.70
  -3  -6   5    0.80    1.60
  -3   6  -5    1.80    0.80
  -3   6  -5    3.40    2.60
  -3   6  -5    1.50    2.00
   3   6   5    1.70    0.90
  -3  -6   5    1.40    1.10
   3  -6  -5    1.60    1.00
   3   6  -5    1.00    1.20
   3   6  -5    0.70    1.50
  -3  -6  -5    1.50    1.70
  -3  -6  -5    1.30    0.70
  -3  -6  -5    3.20    2.00
   3   6  -5    1.40    1.10
   3   6  -5    1.50    3.30
  -3  -6  -5    2.60    3.20
  -3  -6  -5    2.10    1.10
  -3  -6  -5    0.50    3.10
   3  -6   5    1.90    1.50
  -3  -7   5  150.98   10.50
   3  -7  -5  157.68    7.50
  -3  -7   5  159.18    9.00
  -3  -7   5  156.28    7.70
   3   7  -5  162.08    7.10
  -3  -7  -5  165.68    8.60
   3   7  -5  168.68    6.90
   3   7  -5  160.48    9.20
  -3  -7  -5  183.98   10.30
  -3  -7  -5  160.58    7.00
  -3  -7  -5  156.08    6.00
   3  -7   5  176.88    9.40
   3   7  -5  182.78    9.40
  -3  -7  -5  172.48    8.70
  -3  -7  -5  166.68   10.00
   3   7  -5  170.48   11.10
  -3  -8   5   -0.20    1.50
   3  -8  -5    3.10    1.30
  -3  -8  -5    0.50    0.70
   3   8  -5   -6.50    3.70
   3  -8   5    1.30    1.70
  -3  -9   5    7.10    2.30
   3  -9  -5    6.20    1.70
  -3  -9  -5    5.90    1.10
   3  -9   5    4.00    2.20
   4   0  -5    3.70    2.10
  -4   0  -5   -0.20    0.40
   4   0   5   -0.50    1.00
  -4   0  -5    0.00    2.20
  -4   0   5    0.40    0.70
  -4   0  -5    0.50    1.70
   4   0   5    1.50    2.20
  -4   0   5   -0.50    1.80
   4   0  -5   -0.60    1.00
  -4   0   5    0.00    1.00
   4   0  -5    0.60    0.60
  -4   0   5    0.00    1.00
   4   0  -5   -0.10    0.60
   4   1   5  225.98    9.10
   4  -1  -5  224.38   12.00
   4   1   5  223.18   11.30
   4  -1  -5  233.08    9.20
   4   1   5  217.68   12.30
  -4   1  -5  229.28   11.50
   4  -1  -5  191.68   10.40
  -4  -1   5  222.18    9.20
  -4   1  -5  217.68   12.40
  -4   1  -5  214.78    9.00
  -4  -1   5  213.08   10.70
  -4  -1   5  240.18   12.20
  -4  -1   5  227.28    8.50
  -4   1   5  214.28   11.40
   4   1  -5  214.98    9.20
   4  -1   5  254.77   11.70
   4   1  -5  245.18   12.80
  -4  -1  -5  243.98   12.00
   4  -1   5  235.28    9.00
  -4  -1  -5  219.18   12.70
  -4   1   5  233.28   10.80
   4   1  -5  230.38    8.50
   4  -1   5  214.58   12.00
   4   1  -5  227.08   11.30
  -4   1   5  212.38    8.40
  -4   1   5  223.18    9.00
  -4  -1  -5  216.98    9.20
   4  -2  -5  139.69    6.00
   4  -2  -5  148.69    8.30
   4   2   5  142.99    5.40
  -4  -2   5  151.18    6.50
  -4  -2   5  165.08    8.90
   4   2   5  170.88   10.60
   4   2   5  142.99    8.80
  -4  -2   5  160.38    9.80
  -4   2  -5  145.69    6.80
  -4  -2   5  150.08    7.00
   4   2   5  151.38    6.90
   4  -2  -5  150.28    9.30
   4  -2  -5  154.48    6.80
  -4   2   5  148.79    8.00
  -4   2   5  158.28    9.20
  -4  -2  -5  160.68   10.50
   4   2  -5  146.89    7.10
   4   2  -5  120.09    8.20
   4   2  -5  130.39    9.60
   4  -2   5  125.29    8.90
  -4   2   5  154.78    6.70
   4  -2   5  135.39    8.20
   4   2  -5  148.49    6.40
   4  -2   5  157.48    6.70
  -4  -2  -5  164.58    9.50
  -4  -2  -5  148.59    7.10
  -4  -3   5   76.29    7.00
   4  -3  -5   80.69    4.50
   4  -3  -5   78.59    6.60
  -4  -3   5   82.99    4.60
  -4   3  -5   79.69    7.20
  -4   3  -5   75.99    4.50
   4   3   5   85.39    7.60
   4   3   5   75.39    3.30
  -4   3  -5   72.99    5.90
   4  -3  -5   80.39    4.10
   4   3   5   79.59    4.60
   4   3   5   80.09    6.40
   4  -3  -5   91.09    6.00
  -4   3  -5   88.39    6.00
  -4  -3   5   72.99    5.90
  -4  -3   5   85.29    5.00
  -4   3   5   76.79    6.20
  -4  -3  -5   97.09    8.10
   4   3  -5   85.69    5.00
   4  -3   5   78.69    4.40
  -4  -3  -5   91.09    5.20
  -4   3   5   81.99    5.50
  -4  -3  -5   81.49    6.60
   4   3  -5   92.39    8.00
   4   3  -5   78.69    4.60
   4   3  -5   84.79    6.70
  -4   3   5   73.69    4.30
   4  -4  -5    5.70    2.80
  -4  -4   5    0.40    2.40
   4   4   5    2.10    1.10
   4   4   5    3.40    0.80
  -4   4  -5    2.10    3.00
  -4   4  -5    5.80    2.90
   4  -4  -5    1.90    1.00
   4   4   5    2.10    1.90
  -4  -4   5    1.30    1.60
   4   4   5    1.40    3.10
  -4   4  -5    3.00    1.20
  -4  -4   5    3.60    1.40
  -4   4  -5    2.10    1.70
  -4   4  -5    2.80    1.80
   4  -4  -5    4.50    1.90
  -4  -4   5    2.80    1.30
   4  -4   5    2.60    1.50
   4   4  -5    1.80    2.00
   4   4  -5    2.70    1.40
  -4  -4  -5    5.80    2.70
   4   4  -5   -0.50    2.80
  -4  -4  -5    3.90    2.80
  -4   4   5    3.30    1.20
  -4   4   5    1.60    2.20
   4  -4   5    3.10    1.10
  -4   4   5    6.70    2.00
  -4  -4  -5    3.40    1.40
   4   4  -5    1.90    1.40
  -4   5  -5    1.40    1.50
  -4   5  -5    0.90    1.50
   4   5   5    1.60    0.70
   4  -5  -5    3.50    2.60
   4   5   5   -2.40    2.80
  -4   5  -5    0.50    2.70
   4   5   5    1.10    0.90
  -4   5  -5    0.90    0.90
   4  -5  -5    1.30    0.90
   4   5   5    1.50    1.80
  -4  -5   5    0.30    1.50
  -4  -5   5    1.30    1.10
  -4  -5   5    1.00    1.30
  -4  -5   5   -2.90    2.60
   4  -5  -5    1.20    1.20
   4   5  -5   -1.50    1.10
   4   5  -5    1.00    3.20
  -4  -5  -5    1.40    1.10
  -4   5   5    2.60    2.40
  -4  -5  -5    1.50    1.90
   4  -5   5    1.20    0.90
   4   5  -5    1.40    1.30
  -4   5   5    0.40    1.10
   4   5  -5    0.90    1.10
   4  -5   5    2.40    1.30
  -4  -5  -5    3.80    3.30
   4  -6  -5   16.10    2.30
  -4   6  -5   16.70    3.60
  -4   6  -5   19.90    2.90
   4   6   5   17.00    2.40
  -4   6  -5   17.20    2.70
  -4   6  -5   16.30    3.40
   4  -6  -5   15.60    3.00
  -4  -6   5   10.70    2.40
  -4   6  -5    9.30    3.50
  -4  -6   5   14.80    3.90
   4  -6  -5   15.80    1.70
  -4   6  -5   17.60    2.20
   4  -6  -5   16.30    1.90
   4   6  -5   17.60    5.40
  -4  -6  -5   22.70    5.40
   4  -6   5   13.20    2.70
  -4  -6  -5   12.70    2.50
   4   6  -5   13.40    2.90
   4   6  -5   16.50    3.70
   4   6  -5   16.10    2.80
  -4  -6  -5   12.20    1.50
   4   7   5   35.40    2.80
  -4  -7   5   34.40    6.30
   4  -7  -5   36.00    3.40
  -4  -7   5   45.90    5.10
  -4  -7   5   36.20    4.90
  -4  -7   5   38.00    4.30
  -4  -7  -5   38.90    3.30
   4   7  -5   41.30    7.00
  -4  -7  -5   37.60    6.60
  -4  -7  -5   38.70    6.70
   4   7  -5   34.70    4.70
  -4  -7  -5   37.00    2.40
  -4  -7  -5   44.70    5.40
   4   7  -5   40.50    5.60
   4  -7   5   32.90    4.40
  -4  -8   5    5.70    1.80
  -4  -8   5    7.20    2.30
   4  -8  -5    3.70    1.50
  -4  -8   5    6.50    5.10
  -4  -8  -5    5.60    1.20
   4   8  -5    5.90    1.40
   4  -8   5    1.70    1.80
  -4  -8  -5    0.70    4.40
  -4  -8  -5    5.60    2.10
   4   8  -5   10.10    2.60
   4   8  -5    6.80    1.30
  -4  -8  -5    4.60    1.40
  -4  -8  -5    0.60    4.30
   4   8  -5    6.50    5.40
  -5   0  -5    0.90    1.70
   5   0   5    0.70    0.70
   5   0  -5    1.10    0.90
   5   0   5    1.30    2.20
  -5   0   5    0.90    0.80
   5   0  -5    0.40    0.60
  -5   0   5    0.20    1.20
  -5   0   5    0.60    0.80
  -5   0  -5    5.60    1.40
  -5   0  -5   -0.20    2.30
   5   0  -5   -2.30    1.90
   5   0   5    0.60    1.50
   5   0  -5    0.60    1.50
  -5   0   5    0.80    1.90
  -5  -1   5  429.26   19.20
   5   1   5  419.36   18.30
   5   1   5  418.86   19.70
   5  -1  -5  408.96   19.10
  -5   1  -5  447.86   20.30
  -5  -1   5  440.56   18.00
   5  -1  -5  398.36   17.60
   5  -1  -5  413.66   15.30
  -5   1  -5  441.26   18.50
  -5   1   5  420.06   18.60
  -5  -1  -5  438.26   18.80
  -5   1   5  423.76   15.20
   5   1  -5  430.26   19.80
  -5  -1  -5  440.56   20.40
   5  -1   5  426.36   19.50
   5  -1   5  421.86   18.00
  -5  -1  -5  418.56   15.70
  -5   1   5  418.86   17.30
   5   1  -5  426.66   18.30
   5   2   5   21.30    2.70
   5   2   5   21.60    4.30
  -5  -2   5   25.70    5.00
   5  -2  -5   23.90    2.20
  -5  -2   5   30.50    4.80
  -5   2  -5   25.90    3.20
   5  -2  -5   34.80    5.00
   5  -2  -5   31.20    3.60
  -5  -2   5   33.00    3.90
  -5  -2   5   20.80    2.60
   5   2   5   22.50    1.80
   5   2   5   28.60    5.90
   5  -2  -5   27.40    5.00
   5   2  -5   21.60    5.00
  -5  -2  -5   18.20    4.70
  -5  -2  -5   22.80    4.50
   5  -2   5   20.40    3.90
   5   2  -5   35.90    5.80
  -5   2   5   28.80    3.40
   5  -2   5   29.00    3.30
   5   2  -5   20.40    3.50
   5   2  -5   19.40    2.40
  -5  -2  -5   28.10    3.70
   5  -2   5   27.30    5.10
   5   3   5  237.48    8.30
  -5  -3   5  245.58   13.70
   5  -3  -5  229.38    9.20
   5   3   5  245.68   10.10
  -5  -3   5  237.38   12.40
   5   3   5  237.58   12.80
  -5  -3   5  232.98   10.20
   5  -3  -5  242.38    9.80
  -5   3  -5  211.78   13.10
  -5  -3   5  253.47    9.80
   5  -3  -5  258.07   12.10
  -5   3  -5  242.28   10.00
   5   3   5  244.98   14.30
   5  -3  -5  246.88   13.30
  -5   3  -5  231.68   12.10
  -5  -3  -5  232.78   12.90
  -5  -3  -5  231.08   10.30
   5  -3   5  252.17    9.70
   5  -3   5  216.58   12.90
   5   3  -5  223.88   10.30
   5   3  -5  270.37   13.50
  -5   3   5  238.78   11.30
   5   3  -5  235.08    9.70
  -5  -3  -5  234.58   14.50
   5  -3   5  247.38   12.10
  -5   3   5  232.28    9.50
   5   3  -5  239.98   14.60
  -5   3   5  245.28   12.60
  -5   4  -5   70.89    5.80
   5  -4  -5   72.59    4.40
   5   4   5   68.39    7.80
  -5  -4   5   67.79    6.20
  -5   4  -5   74.69    7.40
  -5   4  -5   78.29    5.30
   5   4   5   73.59    9.10
   5  -4  -5   66.99    5.60
  -5  -4   5   71.79    4.70
  -5   4  -5   68.29    6.80
   5   4   5   65.49    3.30
  -5  -4   5   70.09    4.90
  -5   4  -5   69.99    6.00
   5  -4  -5   65.49    6.80
  -5  -4   5   72.59    7.40
   5   4   5   75.29    4.80
   5  -4  -5   80.19    4.50
  -5   4   5   68.99    4.30
   5   4  -5   69.79    4.70
   5   4  -5   74.49    6.90
   5   4  -5   77.69    8.30
   5   4  -5   67.39    5.00
  -5  -4  -5   69.69    8.90
   5  -4   5   65.19    4.10
  -5  -4  -5   79.59    5.20
  -5   4   5   76.09    5.50
  -5  -4  -5   78.69    7.00
  -5  -5   5  545.95   22.00
  -5   5  -5  524.65   20.50
  -5   5  -5  529.75   21.80
   5  -5  -5  510.15   19.90
  -5   5  -5  514.85   17.90
   5   5   5  538.75   22.40
   5  -5  -5  556.64   21.80
  -5  -5   5  521.95   23.50
   5   5   5  541.65   18.60
  -5  -5   5  547.85   19.30
  -5   5  -5  510.45   22.20
   5   5   5  552.74   24.30
   5  -5  -5  527.75   17.90
  -5   5  -5  540.95   20.30
  -5  -5   5  559.64   19.10
  -5  -5  -5  550.34   19.30
   5   5  -5  508.15   19.20
  -5   5   5  525.15   19.30
  -5  -5  -5  512.25   22.30
  -5   5   5  550.94   20.80
   5   5  -5  516.15   19.10
  -5  -5  -5  534.25   24.60
   5  -5   5  541.45   19.70
   5  -5   5  557.14   17.90
   5   5  -5  491.65   22.30
  -5   5   5  535.45   18.10
   5   5  -5  507.95   24.40
   5  -6  -5   41.60    3.70
  -5   6  -5   38.20    4.60
   5   6   5   54.19    7.00
  -5   6  -5   40.60    3.80
  -5   6  -5   41.40    3.10
   5   6   5   35.50    6.80
  -5  -6   5   44.60    4.80
  -5  -6   5   41.50    3.90
   5   6   5   38.90    2.50
   5  -6  -5   41.60    5.10
  -5   6  -5   37.00    5.80
  -5   6  -5   36.90    5.40
  -5   6  -5   40.90    3.00
   5   6   5   39.70    3.40
   5  -6  -5   39.40    2.80
  -5   6   5   44.10    3.40
   5   6  -5   54.69    8.80
  -5   6   5   36.10    4.60
   5  -6   5   30.10    4.10
   5   6  -5   38.40    3.80
  -5  -6  -5   39.20    4.50
   5   6  -5   52.99    7.30
   5   6  -5   44.20    5.20
  -5  -7   5  141.99    8.10
  -5   7  -5  143.69    6.90
  -5   7  -5  139.19    6.80
  -5  -7   5  155.88   12.00
  -5   7  -5  139.39    5.20
   5  -7  -5  137.19    7.50
  -5  -7  -5  147.89   12.30
   5  -7   5  142.69    8.80
   5   7  -5  174.18   15.50
   5   7  -5  149.19   13.10
   5   7  -5  151.68    7.70
  -5  -7  -5  149.88    7.60
  -5  -8   5   50.09    8.40
  -5  -8   5   43.80    5.50
  -5  -8   5   43.20    3.90
   5  -8  -5   46.80    4.30
   5   8  -5   39.80    8.30
  -5  -8  -5   45.70    5.70
   5  -8   5   45.00    6.10
   5   8  -5   45.30    5.80
  -5  -8  -5   48.40    7.80
   5   8  -5   52.99    3.80
  -5  -8  -5   45.20    3.60
  -5  -8  -5   41.90    8.00
  -6   0   5    0.30    0.70
   6   0  -5    1.00    1.60
   6   0   5   -0.10    1.40
  -6   0  -5    0.00    0.70
   6   0   5   -0.40    0.60
  -6   0  -5   -0.40    1.50
   6   0  -5   -0.30    0.60
  -6   0   5   -0.20    1.30
   6   0  -5    0.30    2.60
  -6   0   5    0.50    0.80
   6   0  -5    0.10    0.80
  -6   0  -5   -1.20    2.10
   6  -1  -5  195.18   11.30
   6  -1  -5  186.78   12.50
  -6  -1   5  200.48   11.20
   6   1   5  194.88    8.90
  -6  -1   5  180.98    8.80
  -6   1  -5  205.08   13.30
   6   1   5  205.08   11.90
   6   1   5  233.68   14.00
   6  -1  -5  190.38    8.90
  -6  -1   5  198.48   12.50
  -6  -1   5  182.28    8.20
  -6   1  -5  179.48    8.80
   6  -1  -5  182.88    7.90
  -6   1  -5  187.78   11.50
   6  -1   5  202.38    8.90
  -6   1   5  198.58   12.10
  -6   1   5  206.88    9.00
   6   1  -5  200.68   11.70
   6   1  -5  215.18   13.60
   6  -1   5  188.98   11.20
  -6  -1  -5  184.48   13.00
  -6  -1  -5  191.58   11.80
  -6  -1  -5  190.18    9.20
   6   1  -5  185.38    8.00
   6  -1   5  182.38   12.40
   6   1  -5  188.98    9.10
  -6   1   5  197.78   10.90
   6   2   5   28.80    5.30
  -6   2  -5   29.80    5.30
  -6   2  -5   26.00    5.50
  -6   2  -5   28.70    3.50
   6  -2  -5   27.60    3.70
   6  -2  -5   27.90    2.60
   6   2   5   31.00    2.40
   6  -2  -5   27.40    5.20
   6  -2  -5   34.00    5.50
  -6  -2   5   36.20    4.40
  -6  -2   5   28.00    3.20
  -6  -2   5   22.20    5.20
  -6  -2   5   26.10    4.90
   6   2   5   30.40    3.80
   6   2   5   27.30    6.00
   6   2  -5   21.10    5.10
   6  -2   5   31.20    3.10
   6   2  -5   32.70    2.90
  -6  -2  -5   40.90    6.60
   6  -2   5   31.00    5.20
   6   2  -5   25.60    3.40
  -6   2   5   34.30    3.20
   6  -2   5   29.10    6.00
   6   2  -5   30.40    5.40
  -6  -2  -5   36.80    4.60
  -6  -2  -5   25.70    6.10
   6   3   5   12.00    1.70
   6   3   5   12.50    2.50
   6  -3  -5    9.10    1.90
   6   3   5    9.50    4.30
  -6   3  -5    7.80    1.80
  -6  -3   5   16.70    3.10
  -6   3  -5   15.00    3.80
  -6  -3   5   12.00    2.30
   6  -3  -5   12.70    4.10
   6  -3  -5    7.20    2.70
   6   3   5   17.00    4.30
  -6  -3   5   10.80    4.10
  -6   3  -5   15.60    4.70
  -6  -3   5   10.60    4.10
   6  -3   5    8.00    2.70
   6   3  -5   13.80    3.90
   6   3  -5   10.80    2.50
   6  -3   5   10.30    2.10
   6   3  -5   11.60    2.10
  -6  -3  -5    9.50    2.30
   6   3  -5   13.50    5.00
  -6   3   5   12.70    3.10
   6  -3   5   12.50    4.40
  -6   3   5    7.90    3.30
  -6  -3  -5   17.00    5.40
  -6  -3  -5    9.60    5.70
   6   4   5   89.69    9.20
   6   4   5   70.19    5.10
  -6   4  -5   62.59    8.50
  -6  -4   5   59.49    8.50
  -6  -4   5   77.29    5.00
  -6   4  -5   67.89    9.70
  -6  -4   5   66.69    5.10
   6  -4  -5   84.69    6.80
   6   4   5   73.59    3.80
  -6   4  -5   71.19    4.80
   6   4   5   87.19    9.70
   6  -4  -5   77.99    4.70
   6  -4  -5   68.99    4.70
  -6  -4   5   74.29    7.00
   6  -4   5   77.59    6.60
  -6  -4  -5   75.89   11.30
   6  -4   5   77.49    4.80
  -6   4   5   74.99    7.30
  -6   4   5   80.39    4.80
   6   4  -5   76.79    9.30
   6  -4   5   68.59    8.50
   6   4  -5   74.99    6.60
  -6  -4  -5   68.59    8.60
   6   4  -5   89.59   11.10
   6   4  -5   63.89    4.80
  -6   4   5   69.89    5.80
  -6  -4  -5   70.69    5.30
  -6  -5   5    3.20    2.50
  -6  -5   5    9.30    4.60
  -6   5  -5    3.10    3.40
   6   5   5    2.80    2.70
   6   5   5    5.80    1.80
   6  -5  -5    0.00    1.50
   6   5   5   -2.20    3.80
  -6   5  -5    4.00    2.10
   6  -5  -5    4.90    1.60
  -6   5  -5    1.90    1.30
  -6  -5   5    3.40    1.50
  -6   5  -5    2.90    2.10
   6   5   5    4.10    1.10
  -6  -5   5    4.20    1.70
  -6   5  -5    7.10    4.10
   6  -5  -5    1.40    3.50
  -6   5   5    0.30    2.80
   6   5  -5    8.70    3.40
   6   5  -5    1.10    4.40
  -6   5   5    2.40    1.80
  -6  -5  -5    1.70    4.50
  -6   5   5    3.50    1.30
   6   5  -5    2.40    1.50
  -6  -5  -5    4.80    1.80
   6   5  -5    1.30    1.40
   6  -5   5    4.00    1.40
  -6  -5  -5    2.10    2.50
  -6   6  -5  161.48    7.30
  -6   6  -5  162.28    7.70
   6   6   5  183.58    8.50
  -6   6  -5  141.59    9.70
   6  -6  -5  169.28    7.40
   6   6   5  156.48   11.00
   6  -6  -5  173.68    9.00
   6   6   5  187.98   13.90
  -6  -6   5  168.08    8.80
   6   6   5  168.68    6.70
  -6   6  -5  152.28   10.90
   6  -6  -5  149.29   10.30
  -6   6  -5  156.48    9.10
  -6   6  -5  156.28   10.70
   6   6  -5  174.68   14.40
   6  -6   5  160.28    7.30
   6   6  -5  181.68    9.30
   6  -6   5  162.88    9.20
  -6   6   5  173.48    9.80
   6   6  -5  168.18    8.90
   6   6  -5  144.19   11.00
  -6   6   5  157.68    7.00
  -6   6   5  162.88    8.40
  -6  -6  -5  166.98    8.70
  -6   7  -5   45.30    5.50
  -6   7  -5   53.69    3.70
   6   7   5   49.00    4.00
  -6   7  -5   51.19    5.80
  -6  -7   5   50.29    4.60
  -6  -7   5   46.70    5.20
   6  -7  -5   47.50    4.00
  -6   7  -5   56.19    3.80
   6   7  -5   45.90    6.10
  -6  -7  -5   51.59    4.50
   6   7  -5   45.80    4.40
   6  -7   5   52.99    6.30
  -6  -8   5   25.60    4.00
   6  -8  -5   21.70    3.60
   6   8   5   31.70    2.70
  -6  -8   5   18.30    3.50
  -6  -8  -5   25.70    8.00
   6  -8   5   25.70    4.70
   6   8  -5   31.70    4.70
  -6  -8  -5   25.00    3.40
  -6  -8  -5   18.10    3.80
  -7   0  -5   -1.10    1.50
  -7   0   5    0.20    1.60
  -7   0  -5   -0.10    0.70
   7   0  -5   -0.90    1.20
   7   0  -5   -0.50    1.60
   7   0  -5    0.40    0.80
  -7   0   5    0.60    1.00
   7   0   5    0.20    0.90
   7   0   5   -1.00    1.10
  -7   0   5    0.40    2.90
   7   0  -5    2.00    3.20
  -7   0  -5    0.70    3.20
  -7   0   5    1.10    1.00
   7   0   5   -0.50    3.40
  -7  -1   5  465.35   22.40
  -7  -1   5  513.55   21.20
  -7   1  -5  471.65   23.40
  -7  -1   5  473.15   16.70
  -7   1  -5  460.65   21.20
   7  -1  -5  455.15   22.80
   7  -1  -5  473.55   17.70
   7   1   5  455.75   16.00
   7  -1  -5  480.65   16.50
   7  -1  -5  424.56   20.40
  -7  -1   5  453.95   17.40
   7   1   5  470.15   23.50
   7   1   5  487.85   17.70
   7   1   5  501.25   21.80
   7   1  -5  472.65   18.00
   7  -1   5  482.45   17.50
  -7   1   5  459.25   21.80
  -7   1   5  428.66   18.70
  -7   1   5  482.75   20.40
   7  -1   5  481.55   21.20
   7   1  -5  456.85   21.30
   7   1  -5  443.56   17.40
  -7  -1  -5  437.56   23.30
   7  -1   5  480.05   23.10
  -7  -1  -5  448.76   21.40
  -7  -1  -5  458.45   17.90
   7   1  -5  459.15   23.30
   7  -2  -5  138.49    7.70
   7   2   5  124.99   11.60
  -7  -2   5  151.68   11.70
   7  -2  -5  164.78   10.50
   7   2   5  139.99    6.30
  -7   2  -5  131.59    9.90
  -7  -2   5  140.69    9.90
   7   2   5  134.09    7.60
  -7   2  -5  138.79   11.50
   7   2   5  154.38   10.70
  -7   2  -5  144.79    7.80
  -7  -2   5  144.19    7.10
   7  -2  -5  130.19   11.50
  -7  -2   5  149.79    7.90
   7  -2   5  126.49    9.50
  -7  -2  -5  129.89   11.90
  -7  -2  -5  144.09    8.00
   7   2  -5  135.69   10.30
   7  -2   5  151.58    7.60
   7   2  -5  145.89    8.20
  -7   2   5  146.29    7.50
   7  -2   5  122.89   10.80
  -7   2   5  150.68   10.80
  -7  -2  -5  144.69   10.70
  -7   2   5  139.89    9.30
   7   2  -5  136.19    6.90
   7   2  -5  148.49   12.40
   7   3   5  673.83   30.50
   7   3   5  679.93   23.80
   7  -3  -5  655.73   26.70
  -7  -3   5  640.54   27.00
  -7   3  -5  667.53   27.20
  -7  -3   5  658.43   23.80
  -7  -3   5  689.83   29.70
   7   3   5  680.03   28.20
  -7   3  -5  666.13   23.50
   7  -3  -5  681.23   22.60
  -7   3  -5  693.63   29.80
   7  -3  -5  662.43   28.70
  -7   3   5  660.93   25.80
  -7  -3  -5  669.93   31.00
  -7  -3  -5  683.63   28.60
  -7  -3  -5  676.33   24.20
   7  -3   5  689.43   27.10
   7   3  -5  657.43   22.70
   7   3  -5  734.33   29.10
   7   3  -5  687.33   24.40
   7  -3   5  675.73   29.00
   7   3  -5  643.74   30.30
  -7   3   5  674.63   27.70
  -7   4  -5  150.78   11.90
  -7  -4   5  128.99   11.50
   7  -4  -5  136.49   11.40
  -7   4  -5  135.39    7.50
   7   4   5  113.19    9.90
   7  -4  -5  130.19    7.10
   7  -4  -5  141.29    9.70
   7   4   5  145.79    6.30
  -7  -4   5  160.48    8.50
  -7  -4   5  145.99    7.60
   7  -4  -5  141.29    7.60
   7   4   5  142.49    7.90
  -7   4  -5  123.79    9.70
  -7  -4   5  122.89    9.70
   7   4   5  172.98   13.80
   7  -4   5  155.18    7.60
  -7   4   5  140.09    7.30
   7   4  -5  135.99   10.80
  -7  -4  -5  150.28   13.60
   7   4  -5  148.39    8.50
   7   4  -5  154.48    7.80
  -7  -4  -5  137.59    8.20
   7  -4   5  160.28   12.10
  -7  -4  -5  161.58   11.60
   7   4  -5  144.29   13.20
  -7   4   5  151.38    9.30
  -7   4   5  161.28   10.90
   7  -5  -5  266.47   11.30
   7  -5  -5  262.17   11.20
   7   5   5  257.97    9.80
  -7  -5   5  260.27   16.60
   7   5   5  246.08   17.20
  -7   5  -5  250.97   13.70
  -7  -5   5  248.98   14.60
   7   5   5  275.77   15.80
  -7  -5   5  258.77   12.10
  -7   5  -5  253.17   16.10
   7  -5  -5  254.27   13.50
  -7   5  -5  267.37   13.60
  -7  -5   5  264.57   11.60
  -7   5  -5  249.88   11.10
   7  -5  -5  300.37   16.60
  -7  -5  -5  318.37   22.10
   7   5  -5  257.67   12.40
   7   5  -5  275.47   16.10
  -7   5   5  264.87   10.90
   7   5  -5  265.47   11.90
  -7   5   5  287.67   14.90
  -7  -5  -5  257.57   12.30
   7   5  -5  243.48   17.60
  -7   5   5  277.67   13.00
  -7  -5  -5  252.87   16.50
   7  -5   5  253.27   10.80
   7  -6  -5   19.70    5.40
  -7  -6   5   19.30    3.50
  -7   6  -5   22.80    4.00
   7  -6  -5   33.20    6.40
  -7  -6   5   17.50    4.60
  -7   6  -5   25.30    5.90
  -7   6  -5   22.20    3.10
   7   6   5   25.00    5.40
   7  -6  -5   24.80    3.20
  -7  -6   5   25.20    4.00
  -7  -6   5   24.90    7.00
  -7   6  -5   23.50    4.10
   7   6   5   22.60    3.50
  -7   6  -5   25.10    6.20
   7   6   5   19.20    7.50
   7   6   5   24.20    2.70
  -7  -6  -5   19.80    4.90
  -7  -6  -5   20.90    4.00
   7   6  -5   26.20    8.50
   7  -6   5   21.00    3.00
  -7   6   5   25.60    5.30
   7   6  -5   21.40    4.00
   7   6  -5   28.30    5.90
  -7  -6  -5   24.00    7.70
   7  -6   5   15.10    3.40
  -7   6   5   22.50    5.30
  -7   6   5   25.90    3.20
  -7  -7   5   24.00    7.60
  -7   7  -5   34.40    4.20
   7   7   5   41.70    4.90
  -7  -7   5   34.70    4.80
   7  -7  -5   39.10    3.50
   7  -7  -5   31.90    5.60
  -7   7  -5   38.40    6.30
  -7   7  -5   37.80    2.70
   7   7   5   23.80    7.60
  -7  -7   5   36.20    4.60
   7  -7  -5   38.70    2.90
   7   7   5   30.90    2.60
  -7   7  -5   39.20    3.00
  -7   7   5   35.20    3.00
  -7   7   5   36.20    4.70
   7   7  -5   47.00    4.50
   7   7  -5   43.50    5.60
   7  -7   5   28.70    4.60
   7   7  -5   49.99    9.90
  -7  -7  -5   46.70    4.50
  -7  -7  -5   32.20    8.40
   7  -8  -5   77.49    6.00
  -7  -8   5   78.29    6.30
  -7  -8   5   72.59    5.80
   7   8  -5   75.19    5.60
   7  -8   5   96.79   13.90
  -8   0  -5    2.00    4.20
  -8   0   5    0.10    2.00
   8   0  -5    0.00    0.80
  -8   0  -5    1.40    2.40
  -8   0  -5   -0.10    1.00
   8   0  -5   -0.10    1.80
  -8   0   5    0.60    1.00
   8   0   5    3.80    3.90
   8   0  -5    2.20    3.20
  -8   0   5   -2.80    3.50
   8   0   5   -0.70    1.60
   8   0  -5   -0.90    0.60
   8   0   5   -0.30    0.80
   8  -1  -5   59.09    8.40
  -8  -1   5   44.10    4.30
   8   1   5   55.99    8.50
  -8   1  -5   55.79    8.20
  -8  -1   5   51.49    7.50
   8  -1  -5   52.29    4.70
  -8  -1   5   44.30    3.90
   8   1   5   53.09    3.80
   8  -1  -5   51.09    9.10
  -8  -1   5   59.89    9.20
   8   1   5   52.39    4.60
  -8   1  -5   62.49    9.80
   8   1   5   57.39    9.70
  -8   1  -5   46.70    4.50
   8  -1  -5   48.90    3.90
  -8  -1  -5   41.00    7.30
  -8  -1  -5   36.30    4.60
  -8   1   5   41.30    7.60
   8   1  -5   51.49    4.00
  -8   1   5   47.70    4.30
   8  -1   5   49.50    4.50
  -8   1   5   51.09    8.40
   8   1  -5   40.00    8.40
   8   1  -5   45.50    4.50
  -8  -1  -5   58.79    9.80
   8   1  -5   53.89    8.20
   8  -1   5   61.89    9.70
   8  -2  -5   29.00    6.90
  -8   2  -5   22.90    5.30
   8  -2  -5   25.40    3.40
  -8   2  -5   25.10    4.10
  -8  -2   5   29.20    5.90
   8  -2  -5   23.30    5.40
   8   2   5   22.50    2.80
   8   2   5   29.90    7.10
   8   2   5   26.00    5.80
  -8  -2   5   40.30    4.60
  -8   2  -5   52.09    9.30
  -8  -2   5   25.00    6.20
  -8  -2   5   21.60    4.40
   8  -2  -5   42.90    5.40
   8   2   5   21.10    3.50
  -8   2   5   22.40    5.90
  -8  -2  -5   29.10    7.70
  -8  -2  -5   28.80    6.20
   8  -2   5   40.30    7.80
   8  -2   5   27.40    3.80
   8   2  -5   30.00    4.70
   8  -2   5   20.50    4.80
   8   2  -5   22.20    5.70
   8   2  -5   31.30    7.60
  -8   2   5   29.90    5.70
   8   2  -5   22.80    3.10
  -8   2   5   43.60    5.20
  -8  -2  -5   27.30    4.30
  -8  -3   5   41.00    3.90
  -8   3  -5   42.10    5.20
  -8   3  -5   42.50   10.20
  -8  -3   5   55.49    9.20
   8   3   5   48.70    5.70
   8  -3  -5   39.70    6.90
   8   3   5   43.90    9.00
  -8   3  -5   45.50    7.20
   8   3   5   45.30    7.50
   8  -3  -5   40.80    7.90
  -8  -3   5   40.00    5.10
   8  -3  -5   42.20    4.20
  -8  -3   5   52.19    7.90
   8  -3  -5   46.60    3.90
   8   3   5   40.60    3.20
   8   3  -5   42.00    3.90
   8  -3   5   50.49    7.60
  -8   3   5   46.30    4.20
  -8  -3  -5   54.19    6.40
  -8  -3  -5   40.20    7.10
   8  -3   5   39.60    7.70
  -8   3   5   40.50    7.30
   8   3  -5   34.20    6.60
  -8  -3  -5   40.10    8.60
   8   3  -5   51.99    6.30
   8   3  -5   49.00    9.90
   8  -3   5   43.20    4.20
  -8   3   5   50.99    7.10
   8   4   5   25.70    6.10
  -8  -4   5   23.20    4.10
  -8  -4   5   29.70    4.10
   8  -4  -5   20.20    6.50
   8   4   5   29.40    4.50
  -8   4  -5   28.40    5.80
   8   4   5   26.50    7.60
   8   4   5   29.20    2.70
   8  -4  -5   30.80    3.90
   8  -4  -5   30.30    5.70
  -8   4  -5   31.10    4.40
   8  -4  -5   29.70    4.30
  -8  -4   5   28.70    6.10
  -8   4  -5   21.80    6.90
  -8  -4   5   19.90    6.50
   8   4  -5   32.90    5.00
  -8   4   5   34.10    4.50
   8  -4   5   26.20    3.70
   8   4  -5   21.10    3.20
   8   4  -5   17.90    6.90
  -8  -4  -5   28.10    4.50
  -8  -4  -5   36.60    8.90
   8  -4   5   17.30    5.90
   8  -4   5   18.80    4.60
   8   4  -5   24.50    6.00
  -8  -4  -5   26.80    6.00
  -8   4   5   17.70    5.50
   8   5   5    1.20    0.90
   8  -5  -5    5.90    2.60
  -8  -5   5    1.70    1.70
   8   5   5    1.70    1.60
   8  -5  -5    0.80    1.30
  -8  -5   5    3.10    1.70
   8   5   5   -2.70    5.80
  -8   5  -5    1.30    1.20
   8  -5  -5    1.90    4.80
  -8   5  -5   -5.00    4.90
  -8   5  -5   -0.20    1.90
  -8   5   5   -3.50    3.70
   8   5  -5   -0.20    1.40
  -8   5   5    1.40    1.80
   8   5  -5   -0.60    1.10
   8  -5   5   -0.20    1.60
   8   5  -5   -2.70    2.50
  -8  -5  -5   -1.00    1.00
   8   5  -5    3.40    5.50
   8  -5   5   -4.70    4.20
  -8   5   5    0.60    1.10
   8  -5   5    1.40    1.30
   8  -6  -5    7.10    2.00
  -8  -6   5    2.90    6.40
   8   6   5    0.10    6.80
   8  -6  -5    9.80    2.30
  -8  -6   5    7.20    2.30
  -8  -6   5    7.30    2.50
  -8   6  -5    4.40    2.60
   8   6   5    6.30    2.40
  -8   6  -5   10.70    5.70
   8  -6  -5    4.70    5.60
  -8   6  -5    6.70    5.70
   8   6   5    7.70    1.70
  -8  -6  -5    6.20    7.40
   8   6  -5   10.80    6.70
  -8  -6  -5   10.10    3.00
  -8   6   5   24.20    5.80
   8   6  -5    3.60    2.10
  -8   6   5   10.90    2.10
   8  -6   5    6.20    1.90
  -8   7  -5   48.50    4.70
  -8   7  -5   35.60    7.10
  -8  -7   5   36.60    9.40
   8  -7  -5   51.89    3.80
  -8   7  -5   57.09    5.20
   8   7   5   54.39    4.70
  -8  -7   5   49.50    5.80
   8  -7  -5   53.39    7.80
  -8   7  -5   58.49    8.40
   8  -7  -5   53.29    4.80
   8   7   5   52.09    3.40
  -8  -7   5   57.39    5.10
   8   7   5   45.30   10.70
   8  -7   5   50.79    6.30
  -8  -7  -5   52.49    5.10
   8   7  -5   42.80    8.60
  -8  -7  -5   35.90   10.40
  -8   7   5   47.70    6.70
   8   7  -5   28.10   10.30
   8  -7   5   44.40    3.70
  -8   7   5   47.80    4.10
   8   7  -5   57.59    5.30
  -9   0  -5   -2.30    1.70
   9   0  -5   -0.50    1.00
   9   0  -5    1.40    4.70
  -9   0  -5   -0.20    0.90
   9   0  -5    0.40    1.10
  -9   0   5    0.70    2.20
  -9   0   5   -0.30    0.90
   9   0   5   -0.10    4.60
   9   0  -5   -0.40    1.90
  -9   0   5   -0.40    4.30
   9   0   5   -1.40    0.80
   9   0   5   -0.70    1.60
  -9   0  -5   -6.10    4.60
   9   1   5  347.07   19.60
   9  -1  -5  393.06   16.40
  -9  -1   5  383.06   19.70
   9  -1  -5  381.46   22.60
  -9   1  -5  356.96   19.80
  -9  -1   5  374.56   21.70
   9   1   5  389.96   14.60
   9  -1  -5  406.96   20.70
  -9   1  -5  375.96   16.20
   9   1   5  372.26   22.70
   9  -1  -5  377.76   14.60
  -9  -1   5  370.36   15.00
  -9   1  -5  365.86   22.60
   9   1   5  381.76   16.10
  -9  -1   5  373.76   16.00
  -9   1   5  363.56   18.80
  -9  -1  -5  390.16   16.60
  -9  -1  -5  375.36   20.50
  -9  -1  -5  400.76   23.60
   9   1  -5  396.56   16.70
   9  -1   5  412.06   20.60
  -9   1   5  404.06   16.10
   9   1  -5  351.66   22.50
   9   1  -5  385.56   14.70
   9  -1   5  384.66   16.00
   9   1  -5  346.27   20.00
  -9   1   5  357.36   20.80
   9  -2  -5   53.89    6.30
  -9   2  -5   54.79    8.50
  -9   2  -5   54.99    6.40
  -9  -2   5   31.30    7.60
   9  -2  -5   62.89    9.20
  -9   2  -5   54.29   10.10
  -9  -2   5   54.69    5.10
   9   2   5   52.89    4.00
   9  -2  -5   40.60    8.70
  -9  -2   5   54.39    4.70
   9   2   5   41.20    9.20
   9   2   5   52.49    5.00
   9  -2  -5   55.19    4.40
   9   2   5   46.60    9.60
  -9  -2   5   55.29    9.60
  -9  -2  -5   48.00    5.70
   9  -2   5   39.70    4.80
  -9   2   5   47.80    4.60
   9   2  -5   44.30    5.30
  -9   2   5   70.19    9.00
   9   2  -5   55.39   10.20
  -9  -2  -5   43.60    9.40
  -9   2   5   57.89    8.90
  -9  -2  -5   70.09   10.10
   9  -2   5   50.69    7.90
   9   2  -5   53.49    4.40
   9   2  -5   45.50    9.60
   9  -2   5   61.99   10.20
   9  -3  -5  330.47   16.00
  -9  -3   5  346.77   14.40
   9  -3  -5  331.57   21.00
   9  -3  -5  376.76   19.30
   9   3   5  356.96   15.50
   9   3   5  376.06   20.30
  -9  -3   5  346.97   15.40
  -9  -3   5  341.37   18.80
   9  -3  -5  356.06   14.20
  -9   3  -5  359.26   15.30
  -9  -3  -5  299.07   21.70
   9  -3   5  350.06   18.70
   9  -3   5  341.77   21.20
  -9  -3  -5  367.16   16.10
   9  -3   5  305.37   18.50
   9   3  -5  365.16   14.40
  -9   3   5  333.37   17.50
   9   3  -5  347.97   20.10
  -9   3   5  363.36   20.20
   9   3  -5  365.26   16.20
  -9   3   5  350.56   14.80
  -9  -3  -5  381.66   20.70
   9  -4  -5    9.80    2.50
   9   4   5   10.30    3.00
  -9  -4   5   21.20    7.10
  -9  -4   5   12.40    2.80
  -9  -4   5   13.50    4.20
  -9  -4   5   18.50    4.00
   9  -4  -5    2.50    5.50
   9   4   5   15.90    4.70
   9   4   5    9.80    6.60
  -9   4  -5   17.20    4.30
  -9   4  -5   13.10    5.90
   9  -4  -5    3.40    3.30
   9  -4  -5   13.40    3.10
  -9  -4  -5   18.50    5.40
  -9  -4  -5    9.20    3.30
  -9  -4  -5   17.60    8.10
   9   4  -5    9.60    2.80
   9  -4   5   13.70    2.90
   9  -4   5    9.60    6.10
  -9   4   5   12.70    3.70
  -9   4   5   13.80    2.90
   9  -4   5    6.90    3.60
   9   4  -5   18.80    5.30
  -9   4   5   15.40    5.70
   9   4  -5   11.20    3.20
   9   4  -5   16.30    7.10
  -9  -5   5   97.99    6.80
   9  -5  -5   85.19    6.30
   9  -5  -5   91.19    6.30
   9   5   5   87.49   11.20
   9   5   5  101.69    7.40
   9  -5  -5   93.09    8.30
   9  -5  -5   98.89   12.50
  -9   5  -5  101.49    8.80
  -9  -5   5  104.39   13.70
  -9  -5   5  101.29   12.00
  -9  -5   5   90.29    8.10
  -9   5  -5   96.19   12.30
   9   5   5   99.99   14.70
  -9  -5  -5   95.59    7.40
   9  -5   5   95.49    6.30
  -9   5   5   92.79    7.80
  -9  -5  -5  100.49   12.10
   9   5  -5   75.29    6.20
   9   5  -5   85.29   13.80
   9  -5   5   85.69    8.00
  -9   5   5  100.69   10.60
  -9  -5  -5  101.89   14.20
   9  -5   5   92.59   11.90
   9   5  -5   96.19    7.50
   9   5  -5   95.49   12.10
   9  -6  -5    3.80    6.80
  -9  -6   5    8.70    2.60
  -9   6  -5   13.80    7.30
   9   6   5   15.20    3.50
   9   6   5   16.00    3.10
  -9   6  -5    6.70    6.70
   9  -6  -5    5.20    2.60
   9  -6  -5   10.20    2.50
  -9   6  -5   14.50    3.90
  -9  -6   5    5.60    7.30
  -9  -6   5    6.80    2.50
   9   6   5   13.70    8.30
  -9   6  -5   14.60    2.80
   9   6  -5    8.70    2.90
   9   6  -5   20.00   10.00
   9  -6   5   11.20    2.50
  -9  -6  -5   19.30    9.40
  -9  -6  -5   15.10    3.40
   9   6  -5   11.70    2.80
  -9   6   5   18.40    6.50
   9   7   5   78.69    5.40
   9  -7  -5   63.49    4.60
  -9  -7   5   69.89    6.00
   9  -7  -5   68.19    6.10
  -9  -7   5   59.79    5.80
  -9   7  -5   69.49    6.20
  -9   7  -5   44.50    9.10
  -9   7  -5   66.99    4.50
   9  -7  -5   74.99    5.80
   9  -7  -5   70.09   10.20
   9   7   5   64.79    5.70
   9   7  -5   62.19    5.90
  -9  -7  -5   65.89    6.10
  -9   7   5   56.79    8.20
   9  -7   5   61.39    4.50
  -9   7   5   66.59    5.50
  10   0   5    0.10    1.10
 -10   0  -5    1.70    1.60
  10   0   5    0.40    4.90
 -10   0  -5    5.50    6.10
 -10   0   5  -10.70    4.50
  10   0  -5   -0.40    2.40
  10   0  -5   -0.80    5.20
  10   0   5    1.60    2.70
 -10   0  -5    0.70    3.20
 -10   0   5    4.10    3.50
 -10   0   5    0.50    1.40
  10   0  -5    1.30    1.50
  10   0   5    0.50    1.20
 -10   1  -5    8.00    2.70
 -10   1  -5    7.90    4.30
  10  -1  -5    8.20    4.30
 -10  -1   5    8.30    2.50
 -10  -1   5    9.10    4.30
 -10   1  -5    9.70    6.60
  10  -1  -5    6.00    6.30
  10  -1  -5    6.70    2.00
  10  -1  -5    6.10    2.60
  10   1   5   12.40    2.60
  10   1   5    9.90    2.90
 -10  -1   5    5.90    5.10
  10   1   5    6.50    6.30
  10   1   5   10.60    4.80
  10   1  -5    8.10    2.90
 -10  -1  -5   10.60    4.90
  10   1  -5   17.00    5.10
  10  -1   5    6.70    3.60
  10  -1   5    8.00    6.10
 -10   1   5    7.40    2.40
 -10  -1  -5    9.90    7.00
 -10   1   5    9.00    4.00
 -10   1   5   -6.20    4.60
  10  -1   5   11.40    3.50
 -10  -1  -5    5.90    2.10
  10   1  -5    0.80    5.80
 -10  -2   5   82.79    6.10
  10   2   5   73.99    6.40
  10   2   5   83.69    5.40
 -10   2  -5   95.79   12.20
  10   2   5   80.99   13.00
  10  -2  -5   89.89   11.10
 -10  -2   5   75.99   11.70
  10   2   5   63.59    9.60
  10  -2  -5   80.49    5.70
 -10  -2   5   70.29    6.30
  10  -2  -5   76.59   12.20
  10  -2  -5   80.59    6.60
 -10  -2   5   83.89   11.00
 -10   2   5   89.59   11.80
  10   2  -5   88.59    7.30
 -10  -2  -5   82.19    7.00
  10   2  -5   88.99   13.70
 -10   2   5   74.49    9.90
  10  -2   5   76.99    6.30
  10   2  -5   79.29   11.30
  10   2  -5   83.19    5.80
  10  -2   5   57.29    9.40
 -10  -2  -5   79.89   11.20
  10  -2   5   87.69   12.40
 -10  -2  -5   84.59   13.80
  10   3   5   67.99   10.40
  10  -3  -5   51.79    4.80
 -10  -3   5   52.09   10.20
  10  -3  -5   56.19    8.80
 -10  -3   5   55.99    5.10
 -10  -3   5   64.79    6.00
  10  -3  -5   58.19    5.60
  10   3   5   50.49   11.50
  10   3   5   55.19    6.50
  10  -3  -5   43.00    9.30
  10   3   5   51.89    4.20
 -10   3  -5   53.69   11.20
 -10  -3   5   63.89    9.90
  10   3  -5   63.39    9.80
  10  -3   5   59.29    9.10
  10  -3   5   57.59    5.30
  10  -3   5   60.59   11.20
  10   3  -5   63.99    7.50
 -10  -3  -5   54.59   11.30
 -10  -3  -5   61.19    7.40
  10   3  -5   64.99   12.50
 -10  -3  -5   58.29   10.10
 -10   4  -5   68.69   10.10
 -10  -4   5   70.19    8.00
  10   4   5   64.39    4.60
  10   4   5   62.79    7.40
  10  -4  -5   56.09    5.10
  10   4   5   46.00    8.90
 -10   4  -5   67.29    5.70
  10   4   5   62.59   12.10
  10  -4  -5   69.79   11.00
  10  -4  -5   54.19    8.40
  10  -4  -5   60.09    5.60
 -10   4  -5   58.59   11.30
 -10  -4   5   58.79    5.40
  10  -4   5   55.39    5.30
 -10   4   5   57.99    8.40
  10   4  -5   70.59    8.20
 -10  -4  -5   69.09    8.10
  10   4  -5   73.59   10.90
  10  -4   5   66.29    9.30
  10   4  -5   59.19   12.30
  10  -4   5   54.29   10.10
 -10   4   5   52.19    9.90
 -10   5  -5   -1.50    7.10
  10  -5  -5   -1.30    1.00
 -10  -5   5   -0.50    1.30
 -10   5  -5   -1.20    2.10
  10   5   5   -7.70    8.70
 -10  -5   5    0.20    1.70
 -10  -5   5    1.30    6.50
  10  -5  -5   -2.60    6.60
  10  -5  -5   -1.30    1.60
  10   5   5    1.00    1.70
 -10   5  -5    0.40    1.30
  10   5   5    0.50    0.90
  10  -5  -5   -0.90    1.00
 -10  -5  -5    1.00    1.50
  10   5  -5   -1.00    1.30
  10  -5   5    0.20    2.10
 -10   5   5   -1.00    0.80
  10   5  -5   -4.40    7.30
  10   5  -5    1.40    1.80
  10  -5   5    0.90    1.40
 -10   5   5    0.30    2.00
 -10   5   5  -11.90    5.40
  10  -5   5   -0.20    6.50
  10   5  -5    1.90    2.70
 -10  -5  -5    1.30    8.10
 -10  -6   5   13.30    9.20
  10   6   5   34.10    5.20
 -10   6  -5   31.00    4.40
  10   6   5   24.20   11.20
  10  -6  -5   15.80    9.30
  10  -6  -5   29.60    4.50
 -10   6  -5   31.20    9.30
  10  -6  -5   24.90    3.90
 -10   6  -5   36.10    6.30
  10   6   5   32.40    3.00
 -10  -6   5   31.20    5.20
 -10  -6   5   29.00    4.80
 -10   6   5   16.10    7.50
 -10  -6  -5   27.80   10.50
 -10   6   5   38.50    4.70
  10   6  -5   30.90    5.40
  10  -6   5   27.70    3.90
  10   6  -5   45.40   13.00
 -10  -6  -5   37.90    5.80
  11   0   5    0.40    6.50
 -11   0   5   -1.40    2.00
  11   0   5    1.90    3.30
 -11   0  -5    0.40    1.50
  11   0  -5   -0.20    2.40
  11   0  -5   -0.30    1.50
 -11   0   5   -0.10    1.50
 -11   0   5   10.30    6.60
 -11   0  -5    3.20    6.60
  11   0  -5    1.80    6.80
  11   0   5    1.10    1.60
  11   0   5    0.30    1.30
 -11   0  -5    4.00    3.70
  11   1   5  308.07   13.40
 -11   1  -5  298.67   15.20
 -11  -1   5  312.67   15.20
  11   1   5  334.17   23.30
  11  -1  -5  307.77   19.40
  11   1   5  331.37   15.80
 -11  -1   5  312.57   21.40
 -11   1  -5  339.97   23.70
  11  -1  -5  318.37   13.70
 -11   1  -5  292.67   19.20
 -11  -1   5  307.67   19.30
  11  -1  -5  345.47   23.90
  11  -1  -5  320.77   15.60
 -11  -1  -5  314.47   15.60
 -11   1   5  317.57   16.20
 -11   1   5  318.97   18.60
  11   1  -5  311.87   23.50
  11   1  -5  307.17   15.60
  11   1  -5  318.67   20.10
 -11  -1  -5  298.77   23.20
  11  -1   5  350.96   23.70
 -11   1   5  325.37   21.70
  11  -1   5  300.97   14.80
  11  -1   5  326.37   19.60
  11  -2  -5   13.80    3.40
  11  -2  -5   20.80    8.90
 -11  -2   5   19.20    5.60
 -11  -2   5   14.40    3.80
  11  -2  -5   19.90    5.90
  11  -2  -5   18.20    4.80
  11   2   5   22.30    3.60
  11   2   5   26.90    4.90
 -11  -2   5   16.60    8.10
  11   2   5   20.70    6.00
 -11   2  -5   36.70   10.00
 -11  -2  -5   11.30    3.20
 -11  -2  -5   25.70   11.20
  11  -2   5   10.60    7.60
  11  -2   5   18.60    6.20
 -11  -2  -5   17.70    5.60
 -11   2   5   13.10    6.60
  11   2  -5   32.70   10.70
 -11   2   5   19.10    5.50
  11  -2   5   21.40    4.10
  11   2  -5   25.50    6.50
 -11   3  -5  159.78    9.80
 -11  -3   5  173.08   16.50
 -11   3  -5  147.59   12.80
  11   3   5  180.38   10.70
 -11  -3   5  157.58    9.30
 -11  -3   5  171.38   10.50
  11  -3  -5  150.58    9.80
  11   3   5  157.88    8.20
  11   3   5  223.88   19.60
  11  -3  -5  133.99   12.10
 -11  -3   5  130.79   12.10
  11   3   5  157.88   13.70
 -11   3  -5  154.58   16.20
  11  -3  -5  180.98   16.90
  11  -3  -5  152.68    8.80
 -11   3   5  114.19   16.60
  11   3  -5  165.78    9.10
  11   3  -5  169.58   10.90
 -11  -3  -5  148.89   10.20
  11   3  -5  147.49   18.70
  11   3  -5  151.68   13.50
 -11  -3  -5  193.68   14.90
  11  -3   5  160.08    9.70
  11  -3   5  183.48   16.70
 -11  -3  -5  162.58   19.30
  11  -3   5  189.88   14.20
 -11   3   5  155.88    9.60
 -11  -4   5    0.30    1.40
  11  -4  -5    0.70    1.50
  11  -4  -5    3.30    3.30
  11   4   5    1.70    1.40
 -11   4  -5    2.00    6.80
 -11   4  -5    4.60    3.50
  11  -4  -5    2.30    1.80
 -11  -4   5   15.70    8.40
  11   4   5    0.20    1.70
 -11  -4   5    7.20    3.20
  11   4   5    2.60    8.20
  11   4   5    4.30    3.70
  11  -4  -5    6.30    7.10
 -11  -4   5    1.40    1.70
 -11   4  -5    1.10    1.60
 -11  -4  -5    1.30    3.00
  11   4  -5    1.60    3.20
 -11  -4  -5   17.60    9.60
  11  -4   5    2.30    7.60
 -11   4   5   -0.80    5.50
  11   4  -5    6.90    9.80
 -11   4   5    0.20    2.00
  11   4  -5    5.00    2.60
 -11  -4  -5    1.10    1.90
  11  -4   5    5.90    3.50
 -11   4   5    3.00    1.80
  11   4  -5    0.90    1.50
  11  -4   5    1.10    1.80
  11   5   5  170.88   10.30
 -11  -5   5  135.29    9.00
 -11   5  -5  132.39   16.20
 -11  -5   5  124.69   16.80
  11   5   5  140.69   19.40
  11  -5  -5  145.79   12.20
 -11  -5   5  148.59    9.90
  11   5   5  151.48    7.70
  11  -5  -5  135.19    9.00
  11  -5  -5  141.69   17.00
 -11   5  -5  119.29   11.20
  11   5  -5  162.68   25.10
  11  -5   5  143.09   16.70
 -11  -5  -5  140.49    9.90
 -11   5   5  143.89   11.00
 -11   5   5  151.88   15.60
  11   5  -5  141.59   10.20
  11  -5   5  150.08    9.00
 -11  -5  -5  146.69   19.80
  11  -5   5  162.08   12.40
  11   6   5    0.80    0.90
  11  -6  -5  -16.70    8.80
 -11  -6   5    1.30    1.50
  11  -6  -5    0.20    1.20
 -11  -6   5    0.80    1.80
 -11   6  -5   13.70    9.80
 -11   6  -5   -1.20    2.30
  11   6   5   -0.60    1.60
  11  -6   5    8.90    9.70
 -11   6   5    3.60    8.40
  11   6  -5   -0.50    1.70
  11  -6   5   -0.60    1.10
 -11  -6  -5   -0.60    1.20
 -12   0  -5    0.00    3.50
  12   0  -5    0.50    1.10
 -12   0  -5    1.50    8.70
 -12   0   5    1.30    3.00
 -12   0   5    0.20    1.60
  12   0   5    1.00    3.00
 -12   0  -5   -0.20    1.30
  12   0  -5    0.50    1.50
  12   0   5   -0.40    1.20
  12   0  -5   -6.90    7.20
  12   0   5   -4.80    7.20
  12   0  -5   -0.30    2.50
 -12   0   5   -0.50    6.90
  12  -1  -5   61.79   10.30
 -12   1  -5   76.79    6.90
 -12  -1   5   84.89    7.40
 -12  -1   5   85.49   11.80
  12  -1  -5   73.49    7.20
 -12   1  -5   89.49   15.60
  12  -1  -5   73.69    6.00
 -12  -1   5   63.79   12.10
  12   1   5   71.89   11.80
  12  -1  -5  108.99   16.20
  12   1   5   68.49   15.10
  12   1   5   72.19    6.90
 -12   1  -5   78.19   11.90
 -12  -1  -5   64.39    8.80
 -12  -1  -5   77.09   14.50
 -12  -1  -5   81.79   12.50
 -12   1   5   79.99   10.60
  12   1  -5   86.79   15.80
  12   1  -5   80.29    6.10
  12   1  -5   85.79   12.90
 -12   1   5   94.69   14.80
  12  -1   5   70.89    6.10
 -12   1   5   82.49    7.00
  12  -1   5   63.79   13.60
  12  -1   5   85.69   12.30
  12   1  -5   81.29    7.50
  12  -1   5   81.19    7.10
  12   2   5    1.70    2.00
 -12   2  -5   -2.10    2.50
  12  -2  -5   -5.50    8.40
 -12  -2   5    9.10    8.00
 -12   2  -5   -6.70    8.70
 -12   2  -5    1.60    2.00
  12  -2  -5    3.10    1.70
 -12  -2   5    4.90    4.40
  12  -2  -5    0.40    3.40
  12   2   5   -2.50    2.50
  12   2   5   -7.80    8.20
  12  -2  -5   -0.10    1.70
  12  -2   5    1.30    1.70
 -12  -2  -5    2.00    2.10
  12  -2   5    0.70    3.00
 -12   2   5    0.30    6.70
 -12  -2  -5    7.30    5.00
 -12  -2  -5    7.90    9.10
  12   2  -5   -0.10    1.70
 -12   2   5    1.30    1.80
 -12   2   5    0.20    2.80
  12   2  -5    3.10    1.90
  12   2  -5    5.30    4.40
  12   2  -5    7.70    9.70
  12  -3  -5    0.10    1.40
 -12   3  -5    0.20    2.60
 -12  -3   5    0.70    1.90
  12   3   5    4.50    3.00
  12  -3  -5    4.60    3.70
  12   3   5   -5.70    8.80
  12   3   5    1.50    2.00
  12  -3  -5    9.70    8.30
 -12   3  -5    4.40    8.70
  12   3  -5    2.00    3.00
  12  -3   5   -0.10    1.30
 -12   3   5    2.70    6.60
 -12   3   5   -2.50    1.60
  12  -3   5    4.10    3.70
 -12  -3  -5    2.50    2.10
  12   3  -5   -2.60    9.20
  12  -3   5   18.20    8.90
  12   3  -5   -1.10    1.40
  12   4   5    9.80   10.80
 -12  -4   5    1.30    2.00
 -12  -4   5    3.20    5.70
 -12   4  -5   -5.60    8.10
 -12   4  -5    2.00    3.00
  12  -4  -5    2.00    2.00
 -12  -4   5   12.80   10.60
 -12  -4   5    1.90    2.00
  12  -4  -5   -0.20    2.70
  12  -4  -5    5.60    8.70
  12   4   5    1.10    1.90
  12   4  -5    0.90    2.00
 -12  -4  -5   -0.80    9.90
  12  -4   5    4.20    8.20
  12  -4   5    6.20    2.40
  12   4  -5   -0.70    1.70
 -12  -4  -5    4.10    2.70
  12  -4   5   -1.00    2.10
  12   4  -5   10.10   10.80
 -12   4   5    4.70    8.60
 -12   4   5    2.90    2.90
  12   5   5   26.50   13.40
  12   5   5   -1.50    1.50
  12  -5  -5  -20.90    9.50
  12  -5  -5   -0.80    1.50
 -12   5  -5    3.50   10.10
 -12  -5   5    1.60    1.80
  12  -5  -5   -0.50    1.80
 -12  -5   5    2.10    1.90
 -12  -5   5    0.30    9.90
 -12   5  -5   -1.70    1.60
 -12  -5  -5   -7.70   11.90
 -12   5   5    3.90    3.20
  12   5  -5    0.20   11.70
 -12  -5  -5    2.20    2.30
  12  -5   5   -4.00    9.90
  12   5  -5    2.20    2.30
 -12   5   5    1.80    8.90
  13   0   5    1.60    2.20
 -13   0  -5   -2.70   10.20
  13   0   5    1.10    1.60
  13   0  -5    4.20    4.00
 -13   0   5    4.10    8.90
  13   0   5   -2.00    2.70
  13   0   5   -0.70    9.50
  13   0  -5   -0.20    1.70
  13   0  -5   -4.50    9.50
 -13   0   5   -0.30    2.90
  13   1   5  547.45   24.00
 -13  -1   5  568.54   29.50
 -13  -1   5  570.64   26.90
  13  -1  -5  587.34   31.00
 -13  -1   5  603.54   34.80
  13  -1  -5  524.75   24.20
 -13   1  -5  553.54   30.10
  13   1   5  588.94   22.00
 -13   1  -5  648.94   37.20
  13   1   5  522.15   29.50
 -13  -1  -5  597.34   31.10
 -13  -1  -5  579.74   25.10
  13  -1   5  550.34   34.60
  13   1  -5  565.84   36.00
 -13   1   5  589.94   33.40
  13   1  -5  561.24   31.00
 -13   1   5  543.45   28.70
  13   1  -5  614.24   25.50
 -13  -1  -5  541.95   40.90
  13  -1   5  561.64   30.00
  13  -1   5  567.04   24.10
  13  -2  -5   38.10    6.20
 -13  -2   5   47.80    7.00
  13   2   5   47.40    5.50
 -13   2  -5   42.90   13.80
  13   2   5   32.20    8.20
  13   2   5   41.80    6.60
 -13   2  -5   40.40    9.00
 -13  -2   5   47.60    8.80
  13   2   5   44.80   13.60
  13  -2  -5   48.60   16.50
 -13  -2   5   50.79   13.00
  13  -2  -5   32.00    8.00
 -13  -2  -5   46.50   14.80
  13   2  -5   68.09   15.70
  13   2  -5   26.80    7.70
 -13   2   5   40.00   12.50
  13  -2   5   40.80    6.20
  13  -2   5   24.20   12.30
 -13   2   5   40.40    8.60
  13   2  -5   30.50    5.50
 -13  -2  -5   38.00    6.30
  13  -2   5   51.99   10.10
 -13  -2  -5   41.30    9.10
  13  -3  -5  155.98   19.70
 -13  -3   5  169.48   11.20
  13   3   5  141.19   21.70
  13   3   5  156.08   18.20
 -13  -3   5  180.88   14.90
  13  -3  -5  175.68   15.00
 -13   3  -5  149.69   13.80
  13  -3  -5  159.78   11.00
 -13   3  -5  185.38   22.20
  13   3   5  172.78    9.20
  13   3   5  145.69   10.80
 -13  -3   5  168.78   21.00
 -13  -3  -5  190.48   24.00
 -13   3   5  146.29   18.60
 -13   3   5  127.49   12.00
  13   3  -5  142.79   21.90
  13  -3   5  164.68   10.80
  13   3  -5  184.08   16.60
  13  -3   5  152.48   20.70
 -13  -3  -5  199.48   16.50
  13  -3   5  161.78   14.20
  13   3  -5  154.08   11.50
 -13  -3  -5  169.28   11.50
  13   4   5    0.20    1.90
 -13  -4   5   -1.30    0.90
  13   4   5   -0.80   13.20
  13  -4  -5  -27.80   11.00
 -13  -4   5  -24.00   10.30
  13   4   5   -0.90    1.10
  13  -4  -5    1.00    1.70
 -13   4  -5   -1.30   10.50
  13   4  -5   -0.30    1.90
  13  -4   5   -0.80    1.50
 -13  -4  -5   14.60   14.10
 -13  -4  -5    1.20    1.90
  13   4  -5    8.20   12.70
  13  -4   5   12.30   11.00
 -13   4   5    0.90    9.90
  14   0  -5   -1.20    2.40
  14   0   5   -0.50    1.70
  14   0   5   16.80   12.70
 -14   0   5   10.20   10.90
  14   0  -5    1.30   12.30
  14   0  -5   -0.80    1.50
  14   0   5   -0.10    3.30
 -14   0   5    0.90    3.70
 -14   0  -5   23.20   13.70
 -14   0  -5   -3.00    2.80
 -14   1  -5  111.29   15.80
  14   1   5   79.79   19.70
  14   1   5  104.49   14.80
  14  -1  -5  124.69   16.20
 -14  -1   5  154.28   17.60
  14   1   5  102.49    9.00
 -14  -1   5  104.89   18.20
  14  -1  -5   84.09   18.00
 -14   1  -5  140.29   21.40
 -14  -1  -5  117.19   20.20
 -14   1   5  100.09   13.90
  14  -1   5   87.19   13.70
 -14  -1  -5  118.19   16.70
  14   1  -5  105.09    9.50
 -14   1   5   89.09   16.40
  14   1  -5   71.39   17.80
  14   1  -5  119.79   16.80
  14  -1   5  106.79   18.20
  14   2   5    0.20    3.30
  14  -2  -5    0.70    2.00
 -14   2  -5    4.70    4.30
 -14   2  -5    2.20   12.90
  14  -2  -5    1.80    2.80
  14  -2  -5  -21.70   10.70
  14   2   5   -1.40    1.60
  14   2   5   18.40   13.90
  14  -2   5    1.10    3.60
  14  -2   5    2.90    2.50
  14   2  -5   -3.60   12.60
  14  -2   5   -8.30   11.00
  14   2  -5    1.90    2.30
 -14   2   5    0.30    2.60
 -14   2   5    0.80   10.30
   0   0  -6 3101.19   91.89
   0   0   6 3019.20   91.69
   0  -1  -6   -0.20    0.40
   0   1   6   -0.20    1.40
   0  -1  -6    0.20    0.40
   0  -1   6    0.00    0.40
   0   1  -6    0.50    1.00
   0   1  -6    0.00    0.40
   0   1  -6   -0.20    0.50
   0  -1   6    0.20    1.00
   0  -1  -6    0.40    1.00
   0  -1   6    0.20    1.60
   0   1  -6    0.20    0.50
   0   1   6    0.60    0.90
   0  -1  -6    0.20    0.30
   0  -1  -6   -1.40    1.00
   0   1   6    0.10    0.30
   0  -2  -6 1742.43   55.89
   0   2   6 1802.82   56.29
   0   2  -6 1813.52   56.39
   0  -2   6 1814.22   56.59
   0   3  -6    0.20    0.60
   0  -3   6   -0.20    0.60
   0  -3   6    0.10    1.10
   0  -3  -6    1.70    1.70
   0   3  -6   -0.10    0.70
   0   3  -6    0.50    0.60
   0  -3   6    0.90    1.80
   0  -3  -6    0.00    1.00
   0  -3  -6    0.00    0.40
   0  -3  -6   -0.10    0.50
   0   3  -6    2.30    1.90
   0  -3  -6    2.20    2.00
   0   3  -6    0.50    1.00
   0  -3  -6    0.20    1.00
   0   4  -6  599.34   20.60
   0  -4  -6  644.54   21.40
   0   4  -6  600.24   21.50
   0  -4  -6  573.64   22.00
   0   4  -6  608.44   22.70
   0  -4   6  582.64   23.10
   0  -4  -6  592.74   22.70
   0  -4   6  673.43   27.80
   0  -4  -6  602.54   23.30
   0  -5  -6    1.30    1.20
   0  -5  -6    0.50    2.10
   0   5  -6    0.90    2.20
   0  -5  -6    0.10    0.60
   0  -5   6    0.20    1.00
   0  -5  -6   -0.30    0.50
   0  -5  -6   -0.10    1.90
   0   5  -6   -0.30    0.60
   0  -5  -6    0.90    1.10
   0   5  -6    0.00    1.10
   0  -5   6    0.50    1.20
   0  -5  -6    0.10    0.30
   0  -5   6    3.30    2.60
   0   5  -6   -0.40    0.70
   0   6  -6   10.80    2.50
   0   6  -6    0.90    3.20
   0  -6   6    6.60    2.10
   0   6  -6   11.20    2.70
   0  -6  -6    4.90    2.30
   0   6  -6   11.60    1.80
   0  -6  -6    7.60    2.00
   0   6  -6    9.70    1.70
   0   6  -6   11.10    3.30
   0  -6  -6    7.80    1.40
   0  -6  -6    8.70    1.10
   0  -6  -6    8.40    1.90
   0  -6  -6    6.40    2.60
   0  -6  -6    7.90    1.40
   0   7  -6    0.50    1.00
   0  -7  -6    0.30    0.60
   0   7  -6   -3.70    2.40
   0   7  -6    0.50    1.00
   0  -7   6    1.30    1.40
   0  -8  -6    8.90    1.30
   0  -8   6   11.80    3.20
   0  -9   6   -1.20    1.20
   0  -9  -6    0.90    0.80
  -1   0  -6   80.79    5.50
   1   0   6   85.89    4.20
  -1   0  -6   83.99    3.60
  -1   0   6   86.49    6.30
   1   0   6   73.79    6.10
   1   0  -6   80.99    5.40
   1   0  -6   92.19    4.60
   1   0  -6   82.09    6.10
   1   0   6   83.39    5.60
   1   0   6   80.49    3.50
  -1   0   6   88.59    4.70
  -1   0   6   87.49    5.60
  -1   0   6   72.99    3.50
  -1   0  -6   76.89    6.10
  -1   0  -6   92.59    4.30
   1   0  -6   80.69    3.60
   1  -1  -6   69.39    5.60
  -1   1  -6   71.99    3.90
   1   1   6   70.99    2.80
   1  -1  -6   70.69    5.00
  -1   1  -6   81.09    5.40
  -1  -1   6   69.69    5.70
  -1  -1   6   66.49    5.00
  -1   1  -6   73.89    3.70
  -1  -1   6   71.89    4.20
   1  -1  -6   71.79    4.10
   1   1   6   74.29    3.80
  -1   1  -6   75.39    6.10
   1  -1  -6   69.89    3.00
  -1   1  -6   71.19    4.30
  -1  -1   6   64.09    3.40
   1  -1   6   74.09    3.60
  -1  -1  -6   73.89    5.90
   1   1  -6   75.19    5.20
   1   1  -6   74.29    4.20
  -1  -1  -6   72.89    3.90
  -1   1   6   73.89    5.80
   1  -1   6   75.89    5.30
   1  -1   6   74.09    6.00
   1   1  -6   79.89    3.70
  -1   1   6   69.89    4.20
  -1   1   6   72.99    3.00
   1  -1   6   68.49    3.70
  -1   1   6   67.59    4.90
  -1  -1  -6   68.59    5.10
  -1   2  -6  111.79    5.20
  -1  -2   6  109.59    5.60
  -1   2  -6  116.79    6.60
  -1  -2   6   96.69    7.10
  -1   2  -6   98.89    5.30
   1  -2  -6  103.99    5.30
   1  -2  -6  103.59    6.90
   1  -2  -6  105.09    4.90
  -1  -2   6  108.69    5.10
  -1  -2   6  105.69    6.50
  -1   2  -6  108.49    5.00
   1  -2  -6  101.19    4.00
   1  -2  -6  107.49    6.30
   1   2   6  110.89    5.00
  -1   2  -6  124.09    7.70
   1  -2   6  113.09    5.20
   1   2  -6  106.19    5.10
   1   2  -6  111.89    5.40
  -1  -2  -6  101.99    6.40
  -1  -2  -6  110.19    6.80
  -1   2   6  113.59    6.50
  -1  -2  -6  100.99    5.00
  -1  -2  -6  101.29    7.30
   1  -2   6  110.99    6.70
   1   2  -6  110.79    6.50
  -1   2   6  106.79    7.00
   1  -2   6  124.49    7.90
   1   2  -6   98.29    7.10
  -1  -2  -6  109.39    7.30
   1  -3  -6  167.48    9.00
  -1   3  -6  164.38    9.40
   1   3   6  170.28    6.70
  -1  -3   6  177.68    7.60
  -1   3  -6  157.88    8.30
   1  -3  -6  166.68    7.00
  -1  -3   6  152.48    8.40
  -1   3  -6  168.18    7.20
  -1   3  -6  159.68    6.70
   1  -3  -6  161.98    8.10
  -1  -3   6  167.58    7.10
  -1  -3   6  151.38    9.30
   1  -3  -6  165.68    6.60
  -1  -3  -6  152.58    9.10
   1   3  -6  174.08    8.70
   1  -3   6  158.98    7.10
  -1   3   6  154.08    8.90
   1   3  -6  167.68    7.10
  -1  -3  -6  160.78    8.40
  -1   3   6  150.88    8.00
  -1  -3  -6  153.58    8.50
   1  -3   6  161.98    8.60
  -1  -3  -6  167.78    9.70
   1   3  -6  157.58    9.30
   1   3  -6  165.58    7.30
   1  -3   6  170.08    9.60
  -1  -4   6   26.10    4.60
   1  -4  -6   33.90    2.60
   1  -4  -6   30.20    4.20
  -1  -4   6   33.30    3.00
   1  -4  -6   34.20    2.40
  -1   4  -6   32.00    4.10
  -1   4  -6   31.70    2.70
  -1   4  -6   32.00    2.60
   1  -4  -6   33.50    1.80
   1  -4  -6   34.00    3.90
  -1   4  -6   40.30    5.20
   1   4  -6   29.60    4.70
  -1  -4  -6   28.70    5.40
  -1  -4  -6   29.70    2.50
  -1  -4  -6   28.10    4.70
   1   4  -6   34.10    2.60
   1   4  -6   31.40    4.20
   1   4  -6   27.50    3.10
  -1  -4  -6   36.30    4.40
   1  -4   6   33.40    3.10
   1   4  -6   32.60    2.70
   1  -5  -6   65.39    3.50
   1  -5  -6   63.29    3.00
   1  -5  -6   56.89    4.10
  -1   5  -6   61.69    4.60
  -1   5  -6   60.89    5.00
   1  -5  -6   58.09    4.50
   1  -5  -6   62.99    5.10
   1  -5  -6   61.29    5.40
  -1   5  -6   60.59    5.70
  -1   5  -6   62.39    3.50
  -1  -5   6   56.99    5.10
  -1  -5   6   58.19    6.20
  -1  -5   6   63.09    4.50
  -1   5  -6   54.09    6.50
   1  -5  -6   57.59    3.30
   1   5  -6   57.79    4.50
   1  -5   6   61.19    4.60
   1   5  -6   68.29    6.50
   1   5  -6   60.39    3.60
  -1  -5  -6   63.39    3.70
  -1  -5  -6   62.89    4.80
  -1  -5  -6   58.39    5.80
  -1  -5  -6   55.29    4.80
  -1  -5  -6   60.19    3.90
  -1  -5  -6   55.69    6.00
   1   5  -6   59.89    3.80
   1   5  -6   60.29    5.00
  -1  -6   6   57.39    4.60
   1  -6  -6   54.39    4.50
  -1   6  -6   49.30    5.50
  -1   6  -6   50.39    3.00
  -1   6  -6   59.19    4.50
   1  -6  -6   51.49    4.10
  -1   6  -6   47.50    2.90
  -1  -6   6   50.09    5.50
  -1   6  -6   51.69    5.80
  -1  -6   6   64.59    7.20
   1  -6  -6   54.49    2.80
   1  -6  -6   50.79    2.70
   1  -6  -6   50.09    2.80
   1  -6  -6   52.99    4.20
  -1   6  -6   47.90    4.00
   1  -6  -6   51.69    3.60
   1   6  -6   45.90    4.40
   1   6  -6   53.09    3.50
  -1  -6  -6   58.19    3.50
  -1  -6  -6   49.40    2.10
   1   6  -6   49.99    4.60
   1   6  -6   51.69    3.40
  -1  -6  -6   51.09    3.20
   1  -6   6   45.70    4.40
  -1  -6  -6   50.69    5.50
  -1  -6  -6   58.69    5.70
  -1  -6  -6   50.49    4.20
  -1  -6  -6   48.80    4.20
   1   6  -6   60.39    6.90
   1  -7  -6   22.80    2.00
  -1   7  -6   26.20    3.30
  -1   7  -6   21.90    1.90
  -1  -7   6   17.70    3.20
  -1   7  -6   25.40    2.00
   1   7  -6   21.10    4.50
  -1  -7  -6   24.20    2.10
  -1  -7  -6   28.20    2.90
  -1  -7  -6   22.20    1.50
   1   7  -6   25.30    2.00
   1  -7   6   25.30    4.00
   1   7  -6   22.90    4.50
   1   7  -6   21.90    2.00
  -1  -7  -6   33.50    2.40
  -1  -7  -6   29.70    3.10
   1  -8  -6    3.40    1.10
  -1  -8   6    4.90    2.20
   1  -8   6    2.20    1.80
  -1  -8  -6    2.30    0.80
   1  -9  -6   13.00    1.70
  -1  -9   6    9.60    2.70
   1  -9   6   13.10    3.20
  -2   0   6   36.80    2.80
   2   0   6   33.10    2.50
  -2   0  -6   38.80    5.80
   2   0  -6   41.90    5.40
  -2   0  -6   39.20    5.00
  -2   0   6   30.10    4.10
   2   0  -6   39.30    2.90
  -2   0  -6   32.00    2.60
  -2   0  -6   42.70    5.60
   2   0   6   34.90    2.10
   2   0  -6   46.90    5.20
  -2   0   6   33.10    2.20
   2   0  -6   34.00    2.10
  -2   0  -6   46.60    5.20
  -2   0   6   34.60    4.70
  -2   1  -6   19.90    3.40
  -2   1  -6   24.90    2.20
  -2   1  -6   38.70    5.40
   2  -1  -6   32.50    4.60
  -2   1  -6   32.70    5.00
  -2  -1   6   24.90    2.40
  -2  -1   6   26.70    4.10
   2   1   6   27.30    1.60
   2  -1  -6   28.40    2.50
   2   1   6   27.80    2.30
   2  -1  -6   27.50    1.80
   2  -1  -6   20.30    3.30
  -2  -1   6   30.20    2.20
  -2   1  -6   46.60    5.10
  -2  -1   6   33.30    4.30
   2   1  -6   28.60    2.50
   2   1  -6   31.40    2.20
   2   1  -6   37.70    4.60
  -2   1   6   28.60    2.50
   2  -1   6   24.40    2.00
  -2  -1  -6   30.00    4.60
  -2  -1  -6   28.90    4.60
  -2  -1  -6   41.20    4.80
  -2  -1  -6   25.20    2.30
  -2   1   6   29.80    3.90
   2  -1   6   27.60    2.40
  -2   1   6   28.90    1.90
   2   1  -6   29.80    5.30
  -2  -1  -6   35.60    4.80
  -2   1   6   27.90    4.20
  -2  -2   6  577.34   20.60
  -2   2  -6  549.95   21.40
   2  -2  -6  554.64   21.00
  -2  -2   6  543.75   21.50
   2  -2  -6  574.94   20.10
  -2   2  -6  533.05   20.20
   2   2  -6  520.05   20.30
  -2  -2  -6  557.24   20.50
  -2  -2  -6  553.74   22.20
  -2  -2  -6  560.44   21.80
   2   2  -6  549.54   21.70
  -2   2   6  531.15   19.80
  -2  -2  -6  582.04   21.20
  -2   2   6  566.34   21.10
  -2   3  -6  241.88   12.70
  -2  -3   6  279.27   12.10
  -2   3  -6  253.47   11.40
  -2   3  -6  250.37   11.80
  -2   3  -6  248.28   10.10
   2   3   6  249.48    9.40
  -2  -3   6  273.67   10.30
   2  -3  -6  244.38   10.90
   2  -3  -6  266.07    9.60
  -2   3  -6  246.98   12.40
   2  -3  -6  270.87   12.20
  -2  -3   6  251.27    9.80
  -2  -3   6  253.37   12.80
  -2   3  -6  240.88    9.40
  -2   3   6  263.87   12.10
  -2  -3  -6  275.37   12.00
   2   3  -6  236.78    9.80
  -2  -3  -6  253.37    9.80
   2  -3   6  251.17   10.00
  -2  -3  -6  266.47   12.90
   2   3  -6  249.68   12.90
  -2  -3  -6  266.37   13.50
   2   3  -6  249.18    9.90
  -2   3   6  248.28   11.10
   2   3  -6  258.97   11.90
  -2  -3  -6  220.88   11.50
   2  -4  -6  221.68    8.30
   2  -4  -6  212.88   10.50
  -2  -4   6  222.68    9.40
  -2   4  -6  216.08    8.50
  -2   4  -6  217.48   11.30
  -2   4  -6  208.38   10.40
  -2   4  -6  219.98    9.00
   2   4   6  229.98    8.50
   2  -4  -6  218.78    8.40
  -2   4  -6  197.28   11.40
   2  -4  -6  222.28    7.60
  -2  -4   6  214.18   11.90
   2  -4  -6  229.28    9.90
  -2  -4   6  223.98    9.30
  -2  -4   6  235.18   11.00
   2  -4   6  216.58    9.40
  -2  -4  -6  197.08   11.70
  -2  -4  -6  218.98   11.70
  -2  -4  -6  230.78    9.00
  -2   4   6  220.98    9.90
   2   4  -6  225.58   12.30
   2   4  -6  221.08    9.40
   2   4  -6  210.78    8.90
  -2   4   6  212.38   10.70
  -2  -4  -6  225.48   11.20
  -2   5  -6  146.39    9.30
  -2   5  -6  154.58    7.80
   2  -5  -6  149.39    6.00
  -2  -5   6  149.99    8.60
   2   5   6  148.49    6.20
   2  -5  -6  151.48    7.60
  -2  -5   6  147.39    7.40
   2  -5  -6  145.09    7.10
  -2   5  -6  140.49    8.80
  -2   5  -6  141.09    7.90
   2  -5  -6  143.39    5.90
   2  -5  -6  145.49    8.10
  -2  -5   6  139.69    7.10
  -2   5  -6  132.99    6.10
   2   5  -6  152.88   10.20
   2  -5   6  142.69    7.50
  -2  -5  -6  146.69    8.30
   2   5  -6  133.19    8.30
   2   5  -6  149.69    7.70
  -2  -5  -6  160.88    9.70
  -2  -5  -6  143.99    6.70
   2   5  -6  142.79    6.70
  -2  -5  -6  125.99    8.10
   2  -6  -6  408.16   14.40
   2  -6  -6  399.46   13.60
  -2   6  -6  398.56   16.60
   2  -6  -6  394.26   14.50
   2  -6  -6  386.36   12.80
  -2  -6   6  403.66   18.20
  -2   6  -6  386.26   15.20
  -2  -6   6  399.46   15.00
   2  -6  -6  409.56   13.90
   2  -6  -6  395.66   13.70
  -2   6  -6  414.76   13.40
  -2  -6   6  387.16   15.50
  -2   6  -6  409.96   14.90
  -2   6  -6  404.56   16.00
  -2   6  -6  401.86   13.30
  -2  -6   6  394.16   16.60
   2  -6  -6  400.66   12.80
  -2  -6  -6  408.66   16.10
   2   6  -6  394.96   15.90
   2   6  -6  403.56   16.80
  -2  -6  -6  408.86   14.10
   2   6  -6  405.46   13.90
  -2  -6  -6  399.86   16.30
  -2  -6  -6  406.16   17.10
   2  -6   6  403.96   16.00
  -2  -6  -6  416.16   14.60
   2   6  -6  410.86   18.40
  -2  -6  -6  423.86   17.90
  -2  -7   6   -0.30    1.20
  -2  -7   6    0.10    1.30
   2  -7  -6   -0.50    0.70
  -2   7  -6    0.90    1.90
  -2  -7   6    3.50    4.00
  -2   7  -6    0.60    1.80
  -2  -7  -6   -1.00    0.80
   2   7  -6    3.20    3.80
  -2  -7  -6    4.20    3.00
  -2  -7  -6    0.30    1.20
  -2  -7  -6    0.80    0.80
   2   7  -6   -0.90    1.10
   2  -7   6    1.00    1.50
   2   7  -6    0.00    0.70
  -2  -7  -6    1.10    4.60
  -2  -7  -6   -0.10    0.70
  -2  -8   6  174.38    9.50
   2  -8  -6  166.38    7.10
   2   8  -6  171.48    9.00
   2  -8   6  168.28    9.70
   2   8  -6  166.38    8.80
   2   8  -6  147.99    7.30
  -2  -9   6    2.40    2.00
   2  -9  -6    3.90    1.30
   2  -9   6    4.80    2.30
   3   0   6   46.90    6.30
  -3   0   6   41.80    2.80
   3   0  -6   48.30    5.20
  -3   0  -6   61.69    5.40
   3   0   6   55.09    3.40
  -3   0  -6   58.59    6.00
   3   0  -6   62.49    5.00
  -3   0   6   55.19    4.60
   3   0  -6   44.50    3.80
   3   0  -6   45.10    2.70
  -3   0   6   51.29    3.50
  -3   0  -6   49.30    3.40
  -3   0   6   49.00    5.10
  -3  -1   6    9.10    1.50
   3   1   6    6.80    1.40
  -3   1  -6    9.90    2.60
   3   1   6   12.50    3.50
   3  -1  -6   10.10    1.30
  -3   1  -6   17.40    4.10
   3  -1  -6   11.50    2.70
  -3   1  -6   11.40    2.90
   3  -1  -6   11.60    3.10
  -3  -1   6   11.60    2.70
  -3   1  -6    7.10    1.40
   3  -1  -6   13.60    2.20
  -3   1  -6   11.80    3.40
   3   1   6   11.80    2.90
  -3  -1   6    3.60    2.40
  -3  -1   6   10.10    1.80
   3   1  -6   10.50    2.00
   3   1  -6    6.90    2.40
   3   1  -6   10.50    1.60
  -3  -1  -6    8.10    3.10
  -3  -1  -6   10.90    2.80
   3   1  -6    9.00    3.00
  -3  -1  -6    8.20    1.50
  -3   1   6    8.70    2.90
  -3   1   6   12.80    1.70
   3  -1   6   11.50    2.20
  -3   1   6   11.60    2.70
  -3   1   6    7.60    1.60
   3   2   6    0.30    0.40
   3  -2  -6    0.50    0.50
   3   2   6   -0.80    2.10
   3   2   6   -0.30    1.10
  -3  -2   6   -0.70    0.90
   3  -2  -6    0.70    1.80
  -3   2  -6   -0.80    0.90
  -3   2  -6    2.10    1.90
  -3  -2   6    1.00    0.70
   3   2   6    0.40    0.60
  -3   2  -6   -0.20    0.40
  -3  -2   6   -3.10    1.50
  -3  -2   6    0.10    0.60
   3  -2  -6    0.80    1.10
   3  -2  -6   -0.40    0.40
  -3   2   6   -0.80    1.70
   3   2  -6    1.20    1.40
   3   2  -6    2.40    1.00
   3  -2   6    0.00    0.50
   3  -2   6   -0.10    0.50
  -3  -2  -6    0.20    1.30
  -3   2   6    0.10    0.50
  -3  -2  -6    0.80    2.10
  -3   2   6    0.30    1.10
   3   2  -6    0.00    0.60
  -3  -2  -6    0.20    0.50
   3   2  -6   -2.40    1.60
  -3  -3   6  366.56   13.50
  -3   3  -6  350.86   16.60
  -3   3  -6  349.77   15.30
   3  -3  -6  363.16   14.60
  -3   3  -6  354.46   12.90
  -3  -3   6  345.47   15.10
  -3   3  -6  364.26   16.30
   3  -3  -6  360.96   15.70
  -3   3  -6  381.46   15.20
  -3  -3   6  372.56   16.80
   3  -3  -6  353.86   11.90
   3   3  -6  357.76   13.30
  -3  -3  -6  360.56   16.10
   3   3  -6  340.57   15.40
   3   3  -6  356.16   13.20
  -3   3   6  367.46   14.60
  -3  -3  -6  354.76   17.20
  -3   3   6  351.56   15.50
  -3  -3  -6  374.96   13.40
   3   3  -6  396.06   17.50
  -3  -4   6   42.80    5.60
  -3  -4   6   40.60    5.80
   3  -4  -6   43.90    5.40
  -3   4  -6   41.10    3.00
  -3   4  -6   50.39    4.50
  -3   4  -6   40.80    3.30
  -3  -4   6   32.80    3.20
   3  -4  -6   39.70    2.90
  -3   4  -6   37.20    5.30
  -3   4  -6   44.10    5.30
  -3   4  -6   27.90    5.10
   3  -4  -6   37.30    2.50
  -3  -4   6   37.40    3.30
   3  -4  -6   39.90    3.80
   3   4   6   35.90    2.90
   3   4  -6   25.80    5.10
  -3  -4  -6   35.90    3.20
   3  -4   6   39.00    2.90
   3  -4   6   40.00    3.50
  -3  -4  -6   40.70    5.40
  -3   4   6   40.10    5.20
  -3   4   6   39.40    4.70
  -3  -4  -6   33.10    5.70
   3   4  -6   48.10    6.10
   3   4  -6   33.40    3.10
   3  -5  -6  393.56   16.10
  -3  -5   6  416.96   17.00
  -3   5  -6  382.36   15.40
  -3  -5   6  351.06   17.60
   3   5   6  389.56   13.70
  -3   5  -6  402.36   13.70
   3  -5  -6  407.36   15.10
  -3  -5   6  399.26   14.90
  -3   5  -6  379.36   15.90
  -3  -5   6  397.86   14.80
   3  -5  -6  393.86   13.20
  -3   5  -6  403.66   17.60
   3   5  -6  408.86   17.30
  -3   5   6  379.66   15.80
  -3  -5  -6  391.56   14.40
  -3   5   6  384.06   14.80
   3   5  -6  364.36   25.10
   3   5  -6  387.16   14.50
  -3  -5  -6  372.86   18.30
  -3  -5  -6  402.26   16.70
  -3  -5  -6  398.16   18.10
   3  -5   6  404.06   15.30
  -3  -5  -6  402.46   17.20
   3   5  -6  369.06   15.00
   3  -6  -6   26.50    3.00
  -3   6  -6   21.00    4.00
  -3  -6   6   25.60    3.80
   3  -6  -6   24.80    3.40
  -3   6  -6   31.10    4.90
  -3  -6   6   27.90    3.70
   3  -6  -6   26.40    3.10
  -3   6  -6   25.60    2.20
   3  -6  -6   25.80    2.00
  -3   6  -6   27.00    3.50
   3  -6  -6   23.20    2.80
  -3   6  -6   26.10    3.40
   3  -6  -6   24.10    1.90
  -3   6  -6   24.90    3.50
   3  -6  -6   23.90    3.60
  -3  -6  -6   25.20    5.40
   3  -6   6   33.30    4.50
   3   6  -6   27.10    4.10
   3   6  -6   25.10    4.40
  -3  -6  -6   27.10    4.70
  -3  -6  -6   27.60    4.40
  -3  -6  -6   20.30    5.10
   3   6  -6   16.00    5.00
  -3  -6  -6   24.10    3.00
   3   6  -6   32.10    3.60
  -3  -7   6   69.69    4.90
  -3   7  -6   67.99    4.60
  -3  -7   6   72.89    8.30
  -3  -7   6   69.89    6.00
  -3   7  -6   65.89    2.90
  -3  -7   6   59.19    5.30
  -3   7  -6   66.19    4.50
   3  -7  -6   61.79    4.10
  -3   7  -6   66.69    3.00
  -3  -7  -6   68.59    4.30
  -3  -7  -6   67.69    7.50
  -3  -7  -6   75.79    5.70
  -3  -7  -6   73.49    7.70
   3   7  -6   85.79    8.70
   3   7  -6   68.99    4.40
  -3  -7  -6   72.09    5.50
   3  -7   6   66.79    5.70
   3   7  -6   60.69    3.90
   3  -8  -6    2.50    1.40
  -3  -8   6   -2.90    4.80
  -3  -8   6    2.40    1.70
  -3  -8  -6    3.20    1.10
  -3  -8  -6    1.40    3.10
   3  -8   6    0.80    1.60
  -3  -8  -6    2.60    1.80
   3   8  -6    5.10    1.10
   3   8  -6    4.30    5.50
  -3  -8  -6    3.20    3.40
  -4   0  -6 3519.05  110.89
  -4   0   6 3659.93  109.59
   4   0  -6 3653.03  110.29
   4   0   6 3694.03  110.69
   4  -1  -6  257.37   10.40
   4   1   6  250.27   11.20
  -4   1  -6  259.97   12.90
   4   1   6  264.27   14.20
  -4  -1   6  263.27    9.80
  -4  -1   6  263.97   13.80
   4  -1  -6  281.07   14.00
   4   1   6  260.47   12.90
  -4  -1   6  252.87   12.30
  -4   1  -6  257.07   14.30
   4  -1  -6  284.87   12.80
  -4   1   6  267.77   12.20
   4  -1   6  258.47   13.90
   4  -1   6  241.98   12.40
  -4   1   6  267.47   10.40
   4   1  -6  263.67    9.70
  -4   1   6  263.57   13.30
   4   1  -6  240.68   10.50
  -4  -1  -6  254.97   10.50
   4   1  -6  257.37   12.70
  -4  -1  -6  257.77   14.40
  -4  -1  -6  273.87   13.40
   4   1  -6  269.27   14.20
  -4  -2   6 1227.08   42.80
   4   2   6 1259.17   43.70
   4  -2  -6 1267.97   42.60
  -4  -2  -6 1206.78   44.10
   4   2  -6 1268.47   43.90
  -4   3  -6  491.05   19.50
   4   3   6  520.45   22.40
  -4  -3   6  503.65   21.50
  -4  -3   6  511.85   20.20
  -4   3  -6  533.65   22.20
   4  -3  -6  512.65   19.50
  -4  -3   6  504.05   17.80
  -4   3  -6  487.75   20.80
   4   3   6  463.95   20.10
  -4   3  -6  502.95   20.20
   4  -3  -6  490.55   20.60
  -4   3   6  493.35   18.90
   4   3  -6  494.45   20.60
   4   3  -6  497.45   17.20
  -4   3   6  488.95   20.10
  -4  -3  -6  530.15   21.20
   4   3  -6  481.95   22.00
  -4  -3  -6  485.15   22.30
  -4  -4   6  689.93   25.60
  -4   4  -6  673.03   24.70
  -4   4  -6  718.83   26.70
  -4  -4   6  687.43   23.20
   4   4   6  669.13   27.50
   4   4   6  712.03   26.20
   4  -4  -6  670.93   25.70
  -4   4  -6  696.33   27.20
  -4   4  -6  630.14   25.00
   4  -4  -6  683.63   24.40
  -4  -4   6  686.13   27.20
  -4  -4  -6  656.03   26.20
   4   4  -6  676.73   26.30
   4   4  -6  663.23   28.00
   4   4  -6  677.53   23.00
  -4   4   6  706.23   24.20
  -4  -4  -6  711.33   28.60
   4   4  -6  646.24   22.90
  -4  -4  -6  684.53   23.20
  -4   5  -6    3.90    1.50
  -4   5  -6    4.90    1.40
   4  -5  -6    1.30    2.60
   4   5   6    2.20    1.20
  -4  -5   6    1.30    1.80
  -4   5  -6    0.90    2.60
  -4  -5   6    2.40    1.40
  -4  -5   6    3.60    3.20
   4  -5  -6    2.20    1.10
  -4   5  -6    0.60    3.00
   4  -5  -6    3.00    1.10
   4  -5  -6    2.90    1.70
  -4   5  -6    2.10    1.60
  -4  -5   6    0.90    1.10
  -4   5  -6    2.30    1.80
  -4   5   6    4.50    3.00
   4   5  -6    1.40    1.90
  -4  -5  -6    4.90    3.90
   4   5  -6    3.00    1.40
  -4  -5  -6    3.00    1.40
   4   5  -6    3.80    1.70
   4   5  -6    2.70    3.70
   4  -5   6    4.80    1.40
   4  -5   6    4.50    1.80
  -4  -5  -6    2.80    2.20
  -4   5   6    2.90    1.70
  -4  -6   6  250.27   10.90
  -4   6  -6  257.27   11.50
  -4   6  -6  236.88   12.30
  -4  -6   6  249.97   11.20
  -4   6  -6  250.17    9.40
  -4   6  -6  250.37   10.90
  -4   6  -6  264.17   13.30
   4  -6  -6  235.38    8.80
  -4   6  -6  243.08    9.40
   4  -6  -6  232.88   11.30
   4   6   6  254.37    9.90
   4  -6  -6  249.48    9.10
   4  -6  -6  240.68   10.30
  -4  -6  -6  254.97   14.80
  -4  -6  -6  257.17   13.00
   4   6  -6  239.18   13.30
   4  -6   6  227.38   12.50
   4   6  -6  239.68   11.40
   4   6  -6  256.57   15.40
   4   6  -6  254.87   10.80
  -4  -6  -6  245.58   10.50
   4  -7  -6    7.60    2.00
  -4  -7   6   10.80    2.60
  -4  -7   6   13.00    3.40
  -4   7  -6    4.80    2.70
  -4   7  -6    8.90    1.70
  -4  -7   6    8.30    2.30
  -4   7  -6   14.30    3.30
  -4   7  -6   12.80    1.80
   4   7   6    9.80    1.80
  -4  -7   6   11.20    5.10
  -4  -7  -6    8.00    5.00
   4   7  -6    7.50    2.80
  -4  -7  -6   11.10    2.30
   4  -7   6    9.80    2.70
  -4  -7  -6   12.00    3.10
  -4  -7  -6    8.70    5.10
   4   7  -6    8.60    5.70
  -4  -8   6   69.79    6.00
  -4  -8   6   74.29    9.10
   4  -8  -6   69.89    4.80
  -4  -8   6   69.69    5.00
  -4  -8  -6   71.49    8.00
   4   8  -6   84.39    6.60
  -4  -8  -6   81.69    4.50
   4   8  -6   75.79    4.70
   4  -8   6   71.89    6.40
   4   8  -6   70.59    9.40
  -4  -8  -6   79.59    8.40
  -4  -8  -6   68.89    5.20
  -4  -8  -6   84.89    5.90
   4   8  -6   71.09    4.20
  -5   0   6   15.50    2.30
   5   0   6   20.70    4.30
  -5   0   6   17.90    2.30
   5   0  -6   22.70    5.10
   5   0   6   23.70    5.40
  -5   0   6   25.10    4.90
  -5   0  -6   15.50    4.70
  -5   0   6   25.60    4.40
   5   0  -6   22.20    3.10
   5   0   6   35.90    3.90
   5   0  -6   22.80    2.50
  -5   0  -6   27.20    3.70
   5   0  -6   29.40    4.90
  -5   0  -6   23.00    4.80
  -5  -1   6   35.90    2.90
  -5   1  -6   43.90    6.30
  -5   1  -6   39.50    3.40
   5  -1  -6   35.80    2.70
   5   1   6   29.70    5.70
  -5  -1   6   35.10    5.20
   5   1   6   33.90    3.10
   5  -1  -6   35.00    5.40
   5  -1  -6   37.00    3.30
   5   1   6   41.70    6.10
  -5  -1   6   41.70    6.40
  -5  -1   6   33.60    3.20
   5  -1  -6   33.30    5.90
  -5   1  -6   43.70    6.90
   5  -1   6   38.60    3.20
   5  -1   6   39.20    6.30
  -5  -1  -6   35.20    3.30
   5   1  -6   29.60    3.50
   5   1  -6   31.60    2.60
  -5  -1  -6   54.79    7.30
  -5   1   6   32.30    2.80
  -5  -1  -6   26.90    5.70
   5  -1   6   31.40    5.10
   5   1  -6   43.90    6.20
  -5   1   6   35.10    3.10
  -5   1   6   32.40    4.80
   5   1  -6   24.30    5.30
  -5   1   6   28.00    5.00
  -5  -2   6  103.59    5.90
   5  -2  -6   92.69    4.80
  -5   2  -6   97.29    7.60
  -5   2  -6  113.29    9.30
  -5  -2   6   88.99    5.10
   5  -2  -6   98.69    7.20
   5   2   6   95.89    5.60
  -5  -2   6   95.79    7.40
   5   2   6   95.89    7.70
   5   2   6   94.89    4.30
   5   2   6   95.49    8.90
   5  -2  -6  100.09    5.70
  -5   2  -6   99.59    5.70
  -5  -2   6   96.09    8.40
   5  -2  -6  104.59    8.50
   5  -2   6   93.19    8.40
  -5  -2  -6  106.89    9.50
   5  -2   6  103.29    5.50
   5   2  -6   97.99    5.20
   5   2  -6   95.29    5.80
  -5  -2  -6   94.99    5.80
  -5   2   6  105.89    5.70
   5  -2   6   92.09    7.20
  -5  -2  -6   91.49    7.70
   5   2  -6  103.59    9.10
   5   2  -6  102.09    7.90
  -5   3  -6  692.43   27.30
   5   3   6  758.32   28.40
   5   3   6  736.93   30.00
   5  -3  -6  757.52   27.00
  -5  -3   6  775.52   27.90
  -5   3  -6  727.03   29.50
  -5  -3   6  711.93   29.10
   5  -3  -6  725.23   28.50
   5   3  -6  711.23   30.00
   5   3  -6  702.93   28.10
  -5  -3  -6  758.52   29.20
  -5   3   6  747.93   26.20
  -5  -3  -6  680.53   30.00
  -5   3   6  686.83   27.30
  -5  -4   6   38.10    6.50
  -5   4  -6   27.00    3.50
   5  -4  -6   25.90    3.30
  -5   4  -6   32.60    5.60
  -5  -4   6   24.10    4.80
   5   4   6   17.30    4.10
   5  -4  -6   20.70    2.60
  -5   4  -6   26.70    4.40
   5   4   6   27.30    3.40
  -5  -4   6   20.60    3.00
   5  -4  -6   25.20    5.10
  -5  -4   6   20.30    3.10
   5   4   6   20.50    1.60
  -5   4  -6   26.90    6.00
   5   4   6   15.90    5.30
   5  -4  -6   19.30    3.80
  -5  -4  -6   17.30    3.00
   5   4  -6   22.40    3.50
  -5   4   6   11.30    4.20
   5   4  -6   23.50    5.00
  -5  -4  -6   14.50    3.90
   5   4  -6   22.30    5.40
   5  -4   6   21.90    2.90
  -5   4   6   19.10    3.50
  -5   4   6   25.80    3.60
   5   4  -6   29.00    3.80
   5  -4   6   19.20    2.90
  -5  -4  -6   22.50    6.10
  -5  -5   6    8.00    2.30
  -5   5  -6   12.00    4.20
   5  -5  -6    8.10    1.80
   5  -5  -6    5.90    3.60
   5   5   6   12.20    4.80
   5  -5  -6   11.00    2.90
  -5  -5   6   14.30    4.80
  -5   5  -6    6.70    2.50
  -5  -5   6   10.70    2.50
   5   5   6    7.80    2.10
   5   5   6    8.50    3.10
   5  -5  -6   11.10    2.10
  -5   5  -6   11.60    2.30
  -5   5  -6    5.80    2.60
  -5   5  -6   16.60    4.90
   5   5   6    8.90    1.20
   5  -5   6    5.10    1.90
   5   5  -6   12.10    2.70
   5   5  -6   18.00    5.70
  -5   5   6    5.70    3.30
  -5   5   6    6.70    1.70
   5  -5   6    8.60    1.80
  -5  -5  -6   10.20    2.60
  -5   5   6    7.20    2.30
  -5  -5  -6    6.30    5.00
   5   5  -6   11.90    3.70
   5   5  -6    4.00    1.80
  -5  -5  -6    9.40    3.50
  -5   6  -6   24.10    3.10
  -5   6  -6   21.70    3.60
   5   6   6   20.40    3.00
  -5   6  -6   22.00    4.90
   5  -6  -6   23.90    2.90
  -5   6  -6   25.00    5.40
   5  -6  -6   20.40    3.40
  -5   6  -6   23.30    2.90
  -5   6  -6   23.50    3.90
   5  -6  -6   24.40    5.00
  -5  -6   6   28.20    4.10
   5   6  -6   25.40    3.90
  -5  -6  -6   19.00    3.30
   5   6  -6   25.60    4.20
  -5   6   6   16.90    4.10
   5  -6   6   28.20    4.30
   5   6  -6   17.10    5.60
  -5   6   6   21.60    3.30
   5   6  -6   18.00    6.20
  -5   7  -6   32.00    2.90
   5   7   6   36.80    4.80
  -5  -7   6   29.90    4.40
  -5  -7   6   18.30    6.40
  -5   7  -6   36.70    3.10
  -5  -7   6   27.10    4.00
  -5   7  -6   30.80    4.80
  -5   7  -6   33.70    5.10
   5  -7   6   37.20    5.40
  -5  -7  -6   36.30    7.50
   5   7  -6   28.40    4.70
   5   7  -6   26.90    7.40
  -5  -7  -6   31.40    4.10
  -5  -7  -6   32.70    7.20
   5   7  -6   37.60    4.60
  -5  -7  -6   41.30    5.80
  -5  -8   6   24.80    4.10
  -5  -8   6   19.40   10.90
   5  -8  -6   20.50    3.10
  -5  -8   6   21.10    3.50
  -5  -8  -6   19.90    6.90
   5  -8   6   24.50    4.40
  -5  -8  -6   17.40    7.20
   5   8  -6   24.00    3.20
  -5  -8  -6   20.70    2.80
  -5  -8  -6   22.30    3.90
   5   8  -6   26.50    8.10
   5   8  -6   33.60    5.00
   6   0  -6 1048.00   38.40
   6   0   6 1054.29   38.50
  -6   0  -6 1091.19   39.20
  -6   0  -6 1102.49   41.70
   6   0  -6 1124.99   42.20
   6   0   6 1085.59   40.80
  -6   0   6 1069.89   39.60
  -6  -1   6   14.60    2.80
   6  -1  -6   10.90    2.00
   6  -1  -6   10.40    3.40
   6   1   6   16.90    3.50
  -6  -1   6    7.00    2.70
   6  -1  -6   11.20    2.40
  -6   1  -6    8.00    4.10
   6   1   6   12.20    4.40
  -6  -1   6   14.40    4.30
   6  -1  -6    7.90    3.60
   6   1   6   13.00    3.90
  -6   1  -6    8.10    3.20
  -6  -1   6   13.50    2.30
  -6   1  -6    6.50    1.70
   6   1  -6   10.90    2.50
   6   1  -6    6.00    3.70
   6   1  -6    7.30    2.90
   6  -1   6    9.50    2.00
  -6   1   6   11.20    4.00
  -6  -1  -6   10.60    2.40
  -6  -1  -6    9.50    3.50
  -6  -1  -6   16.80    4.90
  -6   1   6    4.60    2.20
   6  -1   6    9.00    3.10
   6  -1   6    6.10    3.50
  -6   1   6    8.40    2.00
   6   1  -6   12.80    2.20
   6   2   6  775.72   29.40
  -6   2  -6  720.03   30.60
   6  -2  -6  758.62   30.30
  -6   2  -6  741.13   28.80
  -6  -2   6  735.73   30.00
   6  -2  -6  768.72   28.40
   6   2   6  736.33   31.00
  -6  -2   6  738.13   28.30
   6  -2   6  731.73   28.30
   6   2  -6  730.83   31.20
  -6  -2  -6  764.82   32.00
  -6   2   6  677.03   28.90
  -6  -2  -6  756.92   29.60
   6   2  -6  754.62   29.30
   6  -2   6  707.43   29.90
   6   2  -6  735.23   25.40
  -6   2   6  629.94   26.90
  -6  -3   6   10.40    2.30
   6  -3  -6   11.10    2.00
   6   3   6    4.80    3.80
  -6   3  -6    5.00    3.30
   6  -3  -6    9.50    3.60
   6  -3  -6   10.70    2.40
   6   3   6   11.20    3.90
  -6  -3   6    7.00    1.90
  -6  -3   6    6.30    3.80
   6   3   6    6.40    1.30
  -6   3  -6   10.70    3.50
  -6   3  -6    8.50    2.20
   6   3   6    9.40    2.20
   6  -3  -6   11.40    3.20
  -6  -3   6   11.80    3.60
   6  -3   6    8.10    1.90
  -6   3   6    8.10    3.80
   6   3  -6   10.90    2.20
   6   3  -6    6.80    2.20
  -6   3   6   11.10    2.30
  -6  -3  -6    9.10    4.70
   6  -3   6   10.50    4.30
   6   3  -6   10.60    4.60
  -6   3   6    8.60    2.90
   6  -3   6    9.70    3.10
  -6  -3  -6   10.40    2.70
  -6  -3  -6    9.30    3.40
  -6  -4   6  366.96   14.00
  -6  -4   6  333.77   16.90
  -6   4  -6  357.46   14.00
   6  -4  -6  344.67   16.30
  -6   4  -6  357.16   18.90
  -6   4  -6  370.26   16.60
  -6  -4   6  364.16   14.70
   6  -4  -6  351.16   13.20
  -6   4  -6  344.57   17.00
   6  -4  -6  363.36   21.00
   6   4   6  344.77   11.80
   6  -4  -6  364.36   13.80
   6   4   6  356.06   17.80
   6   4  -6  362.46   14.10
  -6  -4  -6  346.17   18.10
   6   4  -6  345.77   20.50
  -6   4   6  345.77   13.50
  -6  -4  -6  350.56   20.00
  -6   4   6  362.86   17.30
  -6   4   6  330.57   15.30
   6  -4   6  357.66   13.60
   6   4  -6  364.46   14.90
   6   4  -6  366.66   18.40
  -6  -4  -6  359.56   14.70
  -6   5  -6   -4.70    3.90
   6   5   6    1.80    4.50
   6   5   6    2.60    2.60
  -6  -5   6    2.30    1.70
   6  -5  -6    1.20    1.10
  -6  -5   6    1.60    1.40
  -6  -5   6    9.90    4.50
  -6   5  -6    2.20    1.30
   6  -5  -6    0.80    1.70
   6   5   6    2.90    0.90
   6  -5  -6    1.50    1.20
   6   5   6    2.20    1.50
  -6   5  -6    0.50    1.70
  -6   5  -6    1.50    1.80
  -6   5  -6    6.60    4.10
   6  -5  -6    0.50    3.90
  -6  -5   6    0.10    2.00
  -6   5   6    0.40    0.90
  -6  -5  -6    1.30    1.30
  -6   5   6    2.80    1.90
   6   5  -6    3.30    2.90
   6   5  -6    3.00    4.80
   6   5  -6    2.10    1.70
   6   5  -6    2.60    1.80
   6  -5   6    2.40    1.30
  -6  -5  -6    1.40    2.60
  -6  -5  -6    1.70    4.00
  -6   5   6    3.80    3.60
   6   6   6   79.29    3.70
   6  -6  -6   74.69    5.10
  -6  -6   6   64.49    7.90
  -6  -6   6   62.69    5.40
   6   6   6   61.49    9.70
   6  -6  -6   76.89    9.10
  -6   6  -6   73.29    4.80
  -6   6  -6   85.99    8.50
  -6   6  -6   80.89    9.50
   6   6   6   79.29    5.30
   6   6   6   84.99    7.90
   6  -6  -6   74.29    8.30
  -6   6  -6   77.99    6.40
  -6  -6   6   80.99    6.00
  -6   6  -6   79.89    6.50
   6  -6  -6   74.89    4.70
   6   6  -6   82.89    6.10
  -6   6   6   81.29   10.20
   6  -6   6   74.79    4.70
  -6   6   6   92.59    8.00
   6  -6   6   81.79    6.30
   6   6  -6   59.49    8.40
   6   6  -6   63.99   10.30
  -6  -6  -6   79.49    5.90
   6  -7  -6    1.90    3.60
  -6  -7   6    4.70    6.00
  -6   7  -6    0.20    1.30
  -6   7  -6   -0.90    0.60
   6  -7  -6    0.30    0.80
   6   7   6    0.60    1.10
  -6   7  -6    1.10    4.10
  -6  -7   6   -0.40    1.30
   6  -7  -6    0.90    1.40
  -6   7  -6   -0.30    0.70
  -6   7  -6    6.60    4.40
  -6  -7   6   -0.10    1.20
   6  -7  -6   -0.30    1.00
   6  -7  -6   -0.60    0.60
  -6  -7  -6   -0.60    1.00
   6  -7   6   -0.20    1.40
  -6  -7  -6    2.70    6.10
   6   7  -6    2.50    1.20
   6   7  -6    0.60    1.20
   6   7  -6    2.70    6.00
   6  -8  -6   14.70    2.60
   6   8   6   15.30    2.40
  -6  -8   6   13.70    3.40
   6  -8  -6   14.10    3.20
  -6  -8   6   10.80    2.80
  -6  -8  -6   22.90    8.30
  -6  -8  -6   15.90    3.90
   6  -8   6   12.40    3.30
  -6  -8  -6   11.80    2.40
   6   8  -6   10.90    2.50
   7   0   6   18.70    4.80
  -7   0  -6   31.70    6.20
   7   0  -6   32.70    3.60
  -7   0  -6   22.90    6.10
   7   0  -6   22.90    5.80
   7   0   6   22.30    3.50
   7   0  -6   31.80    4.50
  -7   0   6   29.80    6.30
  -7   0  -6   22.10    4.30
  -7   0   6   20.40    2.80
  -7   0   6   26.10    5.20
   7   0   6   18.40    5.60
   7   0  -6   25.80    5.30
   7   1   6   60.19    4.80
   7  -1  -6   59.89    7.80
   7   1   6   66.59    8.80
  -7   1  -6   61.59    9.10
  -7  -1   6   57.99    4.70
   7   1   6   65.09    9.60
  -7  -1   6   55.49    7.50
  -7  -1   6   67.09    4.50
   7  -1  -6   57.09    4.80
   7  -1  -6   56.89    8.80
  -7   1  -6   56.19    4.80
  -7  -1   6   47.00    7.70
   7   1  -6   57.69    4.90
   7   1  -6   51.69    7.70
  -7   1   6   55.69    4.50
   7  -1   6   64.19    8.50
   7   1  -6   58.19    4.10
  -7  -1  -6   62.89    5.10
  -7   1   6   56.39    7.30
  -7  -1  -6   68.89    9.10
   7   1  -6   48.10    8.70
  -7   1   6   71.49    9.00
  -7  -1  -6   49.70    8.80
   7  -1   6   60.39    9.00
   7  -1   6   57.09    4.60
   7   2   6   67.59    4.00
   7   2   6   77.59   10.70
   7  -2  -6   70.19    5.20
  -7  -2   6   59.19    5.00
  -7  -2   6   65.09    4.60
  -7   2  -6   63.49    5.00
   7  -2  -6   70.59    4.70
   7   2   6   67.59    8.80
  -7  -2   6   51.89    8.40
   7  -2  -6   78.79   10.50
   7  -2  -6   91.99    9.90
   7   2   6   59.39    4.90
  -7   2  -6   46.60    8.50
  -7  -2   6   61.19    8.10
  -7   2  -6   70.29    8.70
   7   2  -6   64.09    4.50
  -7   2   6   79.89    5.30
  -7   2   6   70.19    8.70
   7   2  -6   58.99    9.50
  -7  -2  -6   74.79    5.60
   7  -2   6   68.09    9.60
   7   2  -6   56.29    8.10
  -7   2   6   71.69    8.10
  -7  -2  -6   82.19   10.20
   7  -2   6   89.19    7.80
   7   2  -6   68.39    5.50
  -7  -2  -6   52.59    9.20
   7  -2   6   68.99    5.00
   7   3   6  139.59    5.90
  -7   3  -6  111.09   11.10
  -7  -3   6  136.69    7.10
   7   3   6  125.89   10.20
   7  -3  -6  126.69    6.60
   7   3   6  126.79   12.00
   7  -3  -6  126.69    9.50
  -7   3  -6  118.19    9.60
  -7  -3   6  124.69   11.10
   7  -3  -6  134.09   11.60
  -7  -3   6  127.89    7.60
  -7  -3   6  142.69   10.30
   7   3   6  122.99    7.40
  -7   3  -6  130.29    7.50
   7  -3  -6  135.59    7.50
  -7  -3  -6  116.29   12.00
  -7  -3  -6  123.49    7.70
   7  -3   6  118.49    9.40
   7   3  -6  127.59    6.90
   7  -3   6  125.29    7.00
  -7   3   6  138.99    7.30
  -7   3   6  123.19    8.80
   7   3  -6  142.29   10.80
   7   3  -6  113.39    7.50
  -7  -3  -6  115.89   10.20
  -7   3   6  136.99   10.70
   7  -3   6  147.29   11.70
   7   3  -6  124.29   12.10
   7   4   6    1.30    2.50
  -7   4  -6    1.60    4.70
   7   4   6    0.70    0.80
   7  -4  -6   -2.40    3.80
   7  -4  -6    0.00    0.90
   7  -4  -6    0.00    0.90
  -7  -4   6   -3.80    3.60
  -7  -4   6   -1.20    0.70
  -7   4  -6    1.30    1.10
   7   4   6    1.00    1.40
  -7  -4   6    1.50    2.30
  -7   4  -6   -1.40    1.60
   7   4   6   -8.20    3.70
  -7  -4   6   -0.10    1.20
   7  -4  -6   -2.40    1.30
   7   4  -6   -0.30    0.90
   7  -4   6   -2.80    3.40
   7  -4   6   -0.60    0.80
  -7  -4  -6   -1.30    4.50
  -7   4   6    0.50    1.00
   7  -4   6    3.00    2.40
  -7   4   6    0.40    3.20
  -7  -4  -6    0.00    2.50
  -7   4   6    0.70    1.70
   7   4  -6    4.00    5.50
   7   4  -6    1.70    2.60
   7   4  -6   -1.20    0.70
  -7  -4  -6   -0.10    1.20
   7  -5  -6  142.69    7.60
  -7   5  -6  154.38   11.10
  -7   5  -6  129.29    9.80
   7  -5  -6  179.98   12.60
  -7  -5   6  144.29    8.50
  -7   5  -6  162.98   13.00
   7   5   6  143.99    6.30
   7   5   6  185.18   15.10
  -7   5  -6  157.88   12.20
   7   5   6  157.88    8.50
   7  -5  -6  150.28   10.00
  -7   5  -6  155.78    8.00
   7  -5  -6  143.39    7.80
   7   5   6  138.19   11.10
  -7  -5   6  169.18   12.30
   7  -5   6  153.78    7.70
   7   5  -6  160.08   14.00
  -7   5   6  159.88   11.30
  -7  -5  -6  158.68    9.00
   7   5  -6  158.38   12.00
   7   5  -6  140.49    8.30
  -7   5   6  148.69    7.60
   7   5  -6  146.99    8.90
  -7   5   6  161.98    9.60
   7   6   6   21.90    5.10
  -7   6  -6   21.80    3.30
   7  -6  -6   17.20    2.90
   7  -6  -6   30.00    6.80
  -7   6  -6   21.80    6.30
   7   6   6   13.80    7.40
   7  -6  -6   19.40    3.20
  -7   6  -6   23.70    4.10
  -7  -6   6   18.40    3.30
   7   6   6   18.80    3.40
  -7  -6   6   15.00    6.40
  -7   6  -6   10.80    6.10
  -7  -6   6   24.80    5.30
  -7  -6   6   22.80    3.60
  -7   6  -6   22.40    4.40
   7   6   6   22.40    2.00
   7   6  -6   27.30    5.80
   7  -6   6   20.90    3.10
  -7   6   6   23.20    3.20
   7   6  -6   25.00    4.40
  -7   6   6   14.60    4.90
   7  -6   6   11.80    3.10
   7   6  -6   11.30    7.20
  -7  -6  -6   27.10    8.50
   7   6  -6   11.20    3.20
  -7  -6  -6   29.30    5.90
  -7  -6  -6   22.40    3.70
  -7   7  -6   69.89    4.10
   7  -7  -6   64.89    5.00
   7  -7  -6   57.39    7.40
   7   7   6   63.99    3.50
  -7   7  -6   66.79    5.50
   7  -7  -6   73.99    5.30
  -7  -7   6   75.99    5.90
  -7  -7   6   68.59   10.70
  -7   7  -6   71.29    8.70
  -7  -7   6   66.89    5.80
   7  -7  -6   57.59    4.80
  -7   7  -6   68.19    8.30
  -7   7  -6   72.19    4.70
   7   7   6   76.49   11.60
   7   7   6   73.49    5.30
   7   7  -6   83.79    6.40
   7   7  -6   65.69   11.60
   7  -7   6   70.99    7.80
  -7  -7  -6   76.19    5.80
  -7  -7  -6   70.89   11.40
  -7   7   6   72.39    7.40
   7   7  -6   64.99    5.70
  -7   7   6   63.19    4.50
   8   0   6   11.30    4.00
  -8   0  -6   14.40    4.50
  -8   0   6    9.00    3.60
  -8   0  -6    7.00    5.50
   8   0  -6   18.00    4.70
   8   0   6    7.80    4.90
   8   0  -6    5.50    4.90
  -8   0   6   12.20    2.90
  -8   0  -6   12.40    2.90
   8   0  -6   17.80    2.80
  -8   0   6    8.70    4.90
   8   0   6   10.00    2.20
   8   0  -6   11.50    2.70
   8  -1  -6   16.60    2.90
  -8  -1   6   24.40    4.10
   8   1   6    4.90    4.60
  -8  -1   6   23.90    5.40
  -8   1  -6   23.10    5.60
  -8   1  -6   21.10    4.00
   8   1   6   14.40    4.50
  -8  -1   6    4.00    4.60
   8  -1  -6   16.90    2.60
   8   1   6   23.10    4.60
   8  -1  -6   14.50    5.00
   8  -1  -6   25.40    6.70
   8   1   6   15.10    2.50
  -8   1  -6   18.90    7.50
  -8  -1   6   20.20    3.20
   8  -1   6   12.90    5.50
  -8   1   6   18.80    5.00
   8   1  -6   29.30    7.60
   8   1  -6   17.50    2.70
  -8  -1  -6   20.40    5.30
   8   1  -6   26.20    4.40
  -8   1   6   20.00    3.60
  -8  -1  -6   26.20    7.20
  -8  -1  -6   10.10    2.40
  -8   1   6   19.80    5.60
   8  -1   6   17.20    3.90
   8  -1   6   27.50    5.90
   8   1  -6   19.30    5.10
  -8  -2   6   36.40    6.60
  -8   2  -6   52.89    9.30
   8   2   6   35.90    4.40
   8   2   6   35.10    8.00
   8   2   6   32.00    3.00
   8  -2  -6   26.50    3.80
  -8  -2   6   46.20    8.40
   8   2   6   45.70    7.80
   8  -2  -6   37.60    7.70
  -8   2  -6   31.50    4.30
   8  -2  -6   38.40    7.10
  -8  -2   6   43.30    4.80
  -8   2  -6   39.80    7.20
  -8  -2   6   49.20    5.80
   8  -2  -6   42.40    4.50
  -8  -2  -6   52.49    9.60
  -8   2   6   28.00    5.30
   8   2  -6   39.40    7.30
   8  -2   6   48.00    7.60
  -8  -2  -6   46.70    9.40
   8   2  -6   41.40    5.40
   8   2  -6   30.80    7.80
   8  -2   6   41.60    5.10
   8   2  -6   38.80    3.60
   8  -2   6   40.20    8.00
  -8   2   6   33.80    4.10
  -8   2   6   36.20    6.80
   8   3   6  134.19    7.90
   8  -3  -6  133.49   12.50
   8  -3  -6  124.69   10.00
   8  -3  -6  120.89    6.70
  -8  -3   6  116.19    9.90
   8  -3  -6  138.89    7.90
  -8   3  -6  119.09    7.50
  -8  -3   6  118.69    7.00
   8   3   6  124.79   10.70
  -8  -3   6  136.09   12.50
   8   3   6  136.99   13.00
   8   3   6  126.39    6.10
  -8   3   6  112.09    8.80
   8   3  -6  138.29   13.30
  -8  -3  -6  128.39   11.10
   8   3  -6  128.09    8.20
  -8   3   6  119.29    7.20
   8  -3   6  127.39   11.80
   8   3  -6  129.89    7.10
  -8  -3  -6  102.79    7.50
  -8   3   6  124.79   10.80
  -8  -3  -6  122.49   13.00
   8  -3   6  114.89    9.60
   8   3  -6  123.49   10.80
   8  -3   6  132.89    7.50
  -8  -4   6  189.68   14.60
[truncated: 642,050 more chars]
